# Supplementary material for: Geriatric nutritional risk index as a predictor of 30-day and 365-day mortality in patients with acute myocardial infarction: a retrospective cohort study using the MIMIC-IV database
Source: Front Nutr. 2025 Feb 5;12:1544382. doi: 10.3389/fnut.2025.1544382 (PMC11835668; doi:10.3389/fnut.2025.1544382)
Supplement: Supplementary file 1 [file Data_Sheet_1.csv]

age	Gender	BMI	Hypertension	Diabetes	Stroke	Hyperlipidemia	COPD	white_blood_cells	red_blood_cells	absolute_lymphocyte_count	absolute_neutrophil_count	rdw	hemoglobin	platelet_count	alanine_aminotransferase_alt	asparate_aminotransferase_ast	creatinine	urea_nitrogen	bilirubin_total	albumin	lactate	po2	pco2	potassium	sodium	chloride	calcium_total	GNRI	NLR	status_30	status_365	survival_365	survival_30	GNRI_category	Age��65	GNRI��98
81	Male	25.8	Yes	Yes	No	Yes	No	8.8	4.4	1.1	8.83	12.5	14	176	44	28	1.4	30	0.4	3.2	3.1	33	26	4.1	129	96	8.2	89.348	8.027272727	0	0	365	30	2	1	0
63	Male	35.2	Yes	No	No	No	No	6.1	4.5	2.16	10.77	12.7	13.5	216	17	26	1	19	0.7	4.2	1.7	378	47	3.6	139	103	9.8	104.238	4.986111111	0	0	365	30	4	0	1
64	Male	37.3	No	No	No	No	No	11.2	4.68	3.03	14.2	12.9	14.6	178	23	131	0.9	26	0.9	3.6	1.3	410	37	4.2	142	103	8.6	95.304	4.686468647	0	1	34	30	3	0	0
63	Male	24.75	Yes	Yes	No	Yes	No	8.2	4.46	1.27	7.33	12	13.8	191	24	60	1.2	13	0.7	4.1	0.9	411	36	3.9	141	102	9.2	102.749	5.771653543	0	0	365	30	4	0	1
76	Male	20.85	No	No	No	No	No	13.3	4.06	1.76	8.59	13.2	12.4	163	44	60	0.8	16	0.7	3.4	2.7	322	42	4	139	106	7.1	90.14622727	4.880681818	0	0	365	30	2	1	0
76	Male	26.15	Yes	No	No	Yes	No	7.6	4.83	1.61	19.25	13.8	14.6	213	15	20	0.9	21	1.1	3.5	1.3	372	34	4.3	140	103	9.1	93.815	11.95652174	0	0	365	30	3	1	0
34	Male	24.1	No	No	No	No	No	8.8	2.96	4.26	15.05	16.8	8.3	194.5	37	39	1.8	19	0.3	3.2	0.9	38	42	4.1	139	98	8.7	89.348	3.53286385	0	0	365	30	2	0	0
81	Male	25.26666667	No	Yes	Yes	Yes	No	6.3	3.37	2.54	4.45	14.6	10.7	174	22	33	1	19	0.2	3.3	0.6	333	42	3.8	145	108	8.9	90.837	1.751968504	0	0	365	30	2	1	0
71	Female	22.4625	No	No	No	No	Yes	6.3	3.22	0.76	8.17	12.5	10.1	258	38	73	1.4	16	0.4	1.8	1.1	220	41	4.4	141	111	7.8	68.502	10.75	0	0	365	30	1	1	0
75	Male	35.6	Yes	Yes	No	No	Yes	9.3	4.91	1.16	9.01	13.7	15.1	221	39	66	1.3	26	0.8	4.1	0.9	352	43	3.7	138	98	8.5	102.749	7.767241379	0	0	365	30	4	1	1
69	Male	26	No	No	No	Yes	No	8.7	3.94	2.43	9.82	15.9	10.4	331	10	24	0.8	12	1	4.2	0.9	300	37	4.3	136	98	7.8	104.238	4.041152263	0	0	365	30	4	1	1
56	Male	28.8	No	No	No	No	No	8.8	5.68	2.21	8.83	13.7	16.9	318	30	130	1.6	28	0.8	2.4	1.4	58	40	4.3	136	106	6.7	77.436	3.995475113	0	0	365	30	1	0	0
70	Female	32.45	Yes	No	No	No	Yes	9.6	4.37	2.27	17.75	14.3	12.8	267	24	18	1	29	0.3	4.1	1.3	457	46	3.8	134	97	9.8	102.749	7.81938326	0	0	365	30	4	1	1
62	Female	28.2	No	Yes	No	Yes	No	4.4	3.27	0.4	4.46	13.7	9.5	136	23	28	1.2	20	0.6	3	1.5	93	43	4.1	137	101	7.8	86.37	11.15	0	0	365	30	2	0	0
26	Male	24.5	No	No	No	No	No	12.1	4.81	1.26	9.91	13.9	14	209	13	24	0.9	13	0.6	3.9	0.9	75	40	4.3	140	105	8.6	99.771	7.865079365	0	0	365	30	4	0	1
63	Male	23	No	No	No	Yes	No	17.4	4.87	1.93	14.36	13.8	14.1	210	33	109	0.7	16	1	3.1	1.6	448	41	3.9	136	103	8.6	87.859	7.440414508	0	0	365	30	2	0	0
75	Female	29.45	Yes	Yes	No	No	No	8.9	3.45	0.59	7.3	13.6	9	197	27	32	0.9	9	0.3	2.6	0.9	94	42	3.6	141	106	7.8	80.414	12.37288136	0	1	83	30	1	1	0
71	Male	27.5	No	Yes	No	Yes	No	4.3	3.26	1.42	5.3	13.7	9.9	260	23	28	1	18	1	3.5	1.1	381	44	4.2	131	94	8.6	93.815	3.732394366	0	0	365	30	3	1	0
75	Female	22.61904762	Yes	No	No	No	No	16.3	4.07	3.27	20.99	14.3	12.2	329	23	77	0.7	11	0.3	2.8	2.5	190	30	4	138	103	8	83.392	6.418960245	0	1	100	30	2	1	0
59	Female	43	Yes	No	No	Yes	No	10.5	4.29	3.25	6.61	13.1	12.7	276	29	37	0.6	9	0.3	3.7	1.4	340	33	3.7	142	97	8.9	96.793	2.033846154	0	0	365	30	3	0	0
72	Male	33.5	Yes	No	No	No	No	8	4.3	1.66	5.41	12.2	14.5	272	26	26	0.9	14	0.4	3.8	0.9	281	43	4.2	133	99	8.8	98.282	3.259036145	0	0	365	30	4	1	1
56	Female	22.30909091	No	Yes	No	Yes	Yes	16.1	4.44	3.54	10.89	13.5	13.7	275	19	41	0.5	7	0.3	4	1.4	333	40	3.7	140	101	8.9	101.26	3.076271186	0	0	365	30	4	0	1
50	Female	35.25151515	No	No	No	No	No	10.3	4.38	2.47	7.3	13	12.6	284	20	42	0.8	10	0.5	4.4	1.2	263	37	3.9	141	104	9.7	107.216	2.955465587	0	0	365	30	4	0	1
36	Female	28	No	No	No	No	No	16.6	3.14	2.38	12.97	14.4	9.9	230	7	12	1	47	0.3	3.3	2.5	63	51	4.2	137	96	8.1	90.837	5.449579832	0	0	365	30	2	0	0
62	Female	34.5	Yes	Yes	No	Yes	Yes	19.2	4.39	0.91	16.91	15.4	11.4	190	40	28	2.1	48	0.3	2.5	2	189	38	4.1	135	103	8.2	78.925	18.58241758	0	1	127	30	1	0	0
63	Male	33.5	No	Yes	No	Yes	No	7.5	4.29	2.7	12.16	13.2	13	205	25	32	0.8	15	0.5	3.6	0.7	388	38	4.2	139	104	9.2	95.304	4.503703704	0	0	365	30	3	0	0
89	Male	35.7	No	No	No	No	No	8.8	3.96	1.15	8.45	13.2	12.4	172	23	28	1.9	43	0.5	3	2.5	40	46	5.2	137	96	9.2	86.37	7.347826087	0	0	365	30	2	1	0
58	Male	21.1	Yes	Yes	No	Yes	No	6.7	4.12	3.14	9.55	13.4	11.9	194.5	29	13	1	12	0.5	3.5	0.8	333	40	4.4	140	103	9	92.10909091	3.041401274	0	0	365	30	3	0	0
85	Male	28.4	No	No	No	Yes	No	15.3	3.95	3.23	10.22	14.9	12.7	172	64	28	2	31	0.8	3.4	1.5	39	42	4	144	106	8.3	92.326	3.164086687	0	0	365	30	3	1	0
89	Male	20.7	Yes	No	No	Yes	Yes	9.7	4.06	0.44	8.8	16.5	11.6	141	12	17	1.5	31	0.8	3.8	2	66	37	4.1	141	104	8.9	95.81790909	20	0	0	365	30	3	1	0
76	Male	28	Yes	No	No	Yes	No	11.6	4.95	1.59	13.75	13	15.4	157	22	26	1.1	13	0.7	4.2	1.4	214	35	4.3	140	103	9	104.238	8.647798742	0	0	365	30	4	1	1
56	Male	36.65	Yes	Yes	No	Yes	No	8.7	4.74	4.23	8.56	12.6	15	143	30	28	0.7	10	0.5	4	1.3	246	39	4	134	104	8.6	101.26	2.023640662	0	0	365	30	4	0	1
68	Male	21.15	No	No	Yes	Yes	Yes	13.8	3.3	2.17	18.37	13.3	9.4	196	23	28	1.2	22	0.9	2.8	2.1	180	49	3.4	142	109	7.9	81.78086364	8.465437788	0	0	365	30	1	1	0
84	Male	24.425	No	No	No	Yes	No	8	4.86	1.52	4.33	15.7	14.5	134	14	27	1.2	33	0.5	3.2	2.6	56	47	3.9	137	96	8.6	89.348	2.848684211	0	0	365	30	2	1	0
55	Male	37	Yes	Yes	No	Yes	No	10.5	4.25	1.6	6.93	12.4	12.5	178	60	33	1	25	0.8	3.8	1.4	112	41	4.1	134	100	9	98.282	4.33125	0	0	365	30	4	0	1
76	Male	21.15	No	No	No	No	No	13.2	3.01	0.8	6.52	13.8	8.9	224	23	32	1	19	0.7	3	1.4	44	34	5.1	138	107	9.2	84.75886364	8.15	0	0	365	30	2	1	0
59	Male	30.1	Yes	Yes	No	Yes	No	12.8	4.21	2	16.2	12.1	12.8	285	12	12	0.9	9	0.3	4.5	2.4	358	47	4	135	102	9	108.705	8.1	0	0	365	30	4	0	1
71	Male	28.32857143	No	No	No	Yes	No	9.9	4.61	1.08	4.14	13.2	13.8	212	33	23	1.4	23	0.5	3.9	1.7	367	54	3.7	138	103	8.9	99.771	3.833333333	0	0	365	30	4	1	1
57	Male	32.1	Yes	No	No	Yes	No	6.5	5.1	3.82	9.66	12.9	17.6	185	23	28	1.1	13	1	3.8	1.3	469	41	4.5	136	100	7.8	98.282	2.528795812	0	0	365	30	4	0	1
83	Male	24.0125	No	No	No	Yes	No	11.4	3.24	0.77	9.62	13.5	10.6	194.5	26	33	1.4	19	0.5	3.5	1.4	43	52	4.1	140	100	8.8	93.815	12.49350649	0	0	365	30	3	1	0
50	Male	31	No	Yes	No	No	No	11.2	4.76	1.93	8.35	13.7	13.3	332	21	26	0.8	14	0.7	3.6	2	37	46	4.2	139	102	8.7	95.304	4.32642487	0	1	172	30	3	0	0
91	Female	24.3	No	No	No	No	No	6.2	3.48	2.73	2.48	15.2	9.5	255	34	35	1.6	37	0.5	3.3	1.7	144	44	4.2	140	107	9.1	90.837	0.908424908	0	0	365	30	2	1	0
49	Male	21.2	Yes	No	Yes	No	No	7.8	3.55	2.13	4.76	13.4	11.2	194.5	56	23	0.8	17	0.3	3.6	0.7	105	34	4.8	133	94	8.9	93.78763636	2.234741784	0	0	365	30	3	0	0
55	Male	31.3	No	No	No	Yes	Yes	13.4	3.89	1.22	8.89	16	12.1	254	39	28	1.6	18	0.3	3.5	2.3	36	42	4.1	131	96	8.6	93.815	7.286885246	0	0	365	30	3	0	0
52	Female	25.1	Yes	Yes	No	Yes	No	4.2	4.48	1.95	6.56	12.6	12.6	311	74	54	0.8	12	0.2	4.4	1.5	364	35	4.4	139	96	9.4	107.216	3.364102564	0	0	365	30	4	0	1
54	Female	32.35	No	No	No	Yes	No	8	3.03	2.32	17.4	17.3	8.9	188	12	16	1	32	0.4	3.9	1.6	456	38	4.6	132	102	9.3	99.771	7.5	0	0	365	30	4	0	1
67	Male	26.84666667	Yes	No	Yes	Yes	No	8	5.06	2.56	15.81	14	13.3	223	45	40	1.1	21	1.4	4.1	1.1	466	34	4.4	139	106	9.6	102.749	6.17578125	0	0	365	30	4	1	1
73	Male	21	No	No	No	Yes	No	8.5	4.76	3.23	6.44	13.8	13.8	148	22	20	0.8	17	0.7	3.5	1.2	279	38	3.6	136	104	8.7	91.91954545	1.99380805	0	0	365	30	2	1	0
71	Male	25.55	No	Yes	No	Yes	No	7	4.75	2.56	11.96	15.6	14.2	263	30	37	1.5	30	0.7	3.8	1.3	341	37	4.2	135	101	9.8	98.282	4.671875	0	0	365	30	4	1	1
68	Male	25.96	Yes	No	No	No	No	12.2	5.55	2.26	14.83	12.2	16.5	194	43	38	0.8	17	0.7	4.6	1.6	319	45	4.5	140	102	8.7	110.194	6.561946903	0	0	365	30	4	1	1
72	Male	26.45	No	No	No	No	No	8.8	4.52	1.65	4.1	13	14.3	153	27	38	1.3	17	0.7	4.2	1.4	403	34	4.5	140	101	9.5	104.238	2.484848485	0	0	365	30	4	1	1
83	Female	26.9	No	No	No	No	Yes	14	3.9	0.81	16.96	17.8	12.1	95	24	29	0.6	8	0.5	3.1	1.4	35	40	3.7	137	101	7.5	87.859	20.9382716	0	0	365	30	2	1	0
58	Male	21.1	No	No	No	No	No	7.4	3.27	1.42	6.85	13.2	10.3	167	54	117	0.8	17	1	3.6	1.1	120	50	4.9	137	101	8.9	93.59809091	4.823943662	0	0	365	30	3	0	0
63	Male	32.53333333	No	No	No	Yes	No	8.1	4.76	1.98	9.91	13.2	15	181	13	21	0.9	16	0.8	3.7	1.2	214	44	3.9	139	103	9.3	96.793	5.005050505	0	0	365	30	3	0	0
50	Male	31.775	Yes	No	No	Yes	No	7.3	4.32	3.69	9.19	12.9	12.9	163	42	31	0.9	10	1.2	4	2.1	264	45	4	137	99	7.9	101.26	2.490514905	0	0	365	30	4	0	1
84	Female	23.8	No	No	Yes	No	No	8.8	2.69	0.93	9.5	15	8.8	152	23	28	0.9	19	0.8	2.9	1.2	83	48	3.6	140	96	8.2	84.881	10.21505376	0	1	59	30	2	1	0
64	Female	25.6	No	No	No	No	No	12.7	4.51	1.3	10.63	14.8	15.6	193	28	66	0.3	11	1.5	3.1	1.4	130	42	3.9	137	106	8.9	87.859	8.176923077	0	0	365	30	2	0	0
85	Male	22.2	Yes	No	No	Yes	No	14.5	5.64	0.67	12.31	17.5	17.4	194.5	12	21	0.6	21	0.5	3	1.2	71	40	4.2	134	102	8.3	86.37	18.37313433	0	0	365	30	2	1	0
77	Male	30.65	No	Yes	No	No	Yes	17.3	5.3	1.69	13.24	13.6	12.7	303	30	16	1.1	31	0.3	3.6	1.8	412	47	4.9	142	101	9.6	95.304	7.834319527	0	0	365	30	3	1	0
77	Female	40.3	No	Yes	No	Yes	Yes	8.7	4.54	2.02	6	17.4	12.4	183	17	13	1.2	29	1.1	3.2	2.7	121	47	3.9	144	100	8.9	89.348	2.97029703	0	0	365	30	2	1	0
75	Male	25.1	No	Yes	No	No	No	6.5	3.38	1.44	4.04	13.5	11	213	25	41	1.4	29	0.7	3.9	0.8	437	38	4.7	140	105	9.2	99.771	2.805555556	0	0	365	30	4	1	1
78	Female	27.73333333	Yes	Yes	No	Yes	No	10.7	3.96	3.03	9.86	13.2	11.6	241	9	20	1	13	0.4	3.7	1.6	105	36	4.1	142	106	9.4	96.793	3.254125413	0	0	365	30	3	1	0
68	Male	12.8	No	Yes	No	No	No	8.3	4.56	2.13	9.44	12.8	14.3	114	34	37	0.8	12	0.7	4.3	1.2	107	39	4.3	137	98	8.8	88.28881818	4.431924883	0	0	365	30	2	1	0
65	Male	34	No	Yes	No	No	No	7.1	4.61	1.74	10.54	12.6	14.2	222	14	12	0.8	18	0.4	3.8	1.3	369	50	3.8	135	100	8.4	98.282	6.057471264	0	0	365	30	4	1	1
67	Male	24.75	Yes	No	No	Yes	No	6.2	3.84	1.21	10.8	12.7	12.3	203	21	23	0.9	19	0.4	3.9	1.1	386	41	4.3	137	102	7.8	99.771	8.925619835	0	0	365	30	4	1	1
75	Female	31.7	Yes	No	No	Yes	No	8.9	3.46	2.23	5.64	14.5	10.1	184	13	21	1	15	0.6	3.6	1.7	302	38	4.2	138	101	8.7	95.304	2.529147982	0	0	365	30	3	1	0
90	Male	23.60625	No	No	No	No	Yes	8.7	3.06	1.06	9.79	13.5	9.3	142	31	67	1.1	37	0.4	3.2	1.2	447	36	4.8	138	106	8.7	89.348	9.235849057	0	0	365	30	2	1	0
88	Male	20.7	Yes	Yes	No	Yes	No	11.3	3.41	0.28	10.81	13.9	10.6	153	36	88	1.3	27	0.7	3.4	1.2	463	30	3.9	137	101	8.9	89.86190909	38.60714286	0	0	365	30	2	1	0
68	Male	24.06	No	No	No	No	Yes	3.8	4.09	1.3	1.86	14.9	12	194.5	23	28	0.7	15	1.4	3.8	1.3	435	36	4.1	139	101	8.7	98.282	1.430769231	0	0	365	30	4	1	1
41	Male	29	Yes	No	No	No	No	6	4.08	2.55	2.62	12.9	12.3	170	12	21	0.7	17	0.5	4.2	1.4	55	39	4.3	141	103	8.7	104.238	1.02745098	0	0	365	30	4	0	1
58	Male	24.1	Yes	Yes	No	Yes	No	8.8	4.1	2.64	8.83	13.1	12	246	23	91	1.4	25	0.3	4.2	1.2	427	35	4.4	139	103	9.8	104.238	3.34469697	0	0	365	30	4	0	1
88	Male	23.5	Yes	No	No	Yes	No	8.3	4.92	3.56	9.11	13.2	14.6	222	41	35	1.2	23	0.5	4.4	1.5	417	30	4.1	139	102	9.5	107.216	2.558988764	0	0	365	30	4	1	1
69	Female	34.675	No	Yes	No	Yes	No	8.2	2.65	0.67	8.33	13.6	8.4	227	27	28	0.9	21	0.5	2.2	0.9	364	41	3.6	143	112	8.9	74.458	12.43283582	0	0	365	30	1	1	0
82	Female	27.9	No	No	No	Yes	No	8.8	4.44	1.84	17.7	15	12.4	324	26	50	1.3	29	0.4	2.9	3	38	42	4.9	143	98	9	84.881	9.619565217	0	0	365	30	2	1	0
85	Male	23.76666667	No	No	No	Yes	No	10.2	4.04	1.61	13.34	15.3	10.8	290	16	50	1.5	21	0.4	3.5	1.4	58	33	4.8	144	106	9.2	93.815	8.285714286	0	0	365	30	3	1	0
86	Female	28.3	No	Yes	Yes	Yes	No	8	4.34	1.21	8.27	14.6	12.5	299	10	21	1.1	17	0.5	3.5	2.4	286	43	4	143	101	9.4	93.815	6.834710744	0	0	365	30	3	1	0
31	Male	40	No	No	No	No	No	15.6	4.3	1.02	13.37	13.2	12.6	131	23	28	1	30	0.5	2.8	2.3	52	47	4.7	134	102	7.3	83.392	13.10784314	0	0	365	30	2	0	0
76	Male	23	Yes	No	No	Yes	No	8.7	3.64	1.52	10.73	13.5	11.1	229	27	25	1.3	20	0.5	3.8	1	352	30	4.1	142	104	9.4	98.282	7.059210526	0	0	365	30	4	1	1
43	Male	28.6	No	No	No	No	No	12.7	4.38	2.21	12.02	12.6	13.5	231	26	21	0.9	16	0.2	4.4	0.9	469	39	4.6	140	103	7.8	107.216	5.438914027	0	0	365	30	4	0	1
79	Female	24.5875	Yes	Yes	No	Yes	No	7.8	3.27	2.56	6.41	12.4	10.3	236	34	28	1.4	26	0.3	3.9	2.2	239	42	4.8	140	108	8.6	99.771	2.50390625	0	0	365	30	4	1	1
75	Female	23.6	No	Yes	No	No	No	10.8	3.35	1.55	13.98	12.7	10.3	314	26	31	1.2	27	0.2	2.7	0.9	251	38	4.1	142	103	8.2	81.903	9.019354839	0	0	365	30	1	1	0
53	Male	32.9	Yes	Yes	No	No	No	7.8	3.81	1.57	9.8	14.5	11.5	196	23	20	0.8	17	0.9	3.7	0.9	260	46	4.2	139	96	9.2	96.793	6.242038217	0	0	365	30	3	0	0
76	Female	28.53333333	No	Yes	No	Yes	No	7	4.32	1.6	11.57	12.9	12	174	13	36	1	22	0.3	3.3	1.1	177	36	4.1	135	100	8.9	90.837	7.23125	0	0	365	30	2	1	0
65	Male	27.3	No	No	No	No	No	9.5	4.92	1.78	6.76	12.6	14.5	199	23	30	0.9	17	0.5	3.6	1.3	385	42	3.3	139	104	8.6	95.304	3.797752809	0	0	365	30	3	1	0
71	Male	24.1	Yes	Yes	No	Yes	No	9.5	3.63	2.21	13.22	14.3	11	251	28	33	0.7	20	0.4	4.1	1	334	44	3.8	143	103	9.1	102.749	5.981900452	0	0	365	30	4	1	1
62	Male	30.7	Yes	Yes	No	Yes	No	7.7	5.1	2.93	9.73	12.9	16	181	36	30	0.3	12	0.5	3.8	1.1	262	47	3.9	137	102	8.9	98.282	3.320819113	0	0	365	30	4	0	1
73	Female	31.4	No	No	Yes	Yes	Yes	17.3	3.52	4.2	11.87	16	11	246	27	22	1	37	0.6	3.2	1.4	97	39	4.5	142	102	9.1	89.348	2.826190476	0	0	365	30	2	1	0
68	Male	26.7	No	No	No	Yes	No	5.1	5.48	1.39	3.11	12.7	15.9	202	16	22	1.1	19	0.7	4	1.4	417	40	4.2	138	102	9.2	101.26	2.237410072	0	0	365	30	4	1	1
71	Female	20.55	No	No	No	No	No	3.6	3.38	0.29	3.17	13.7	11.3	192	23	28	1.3	18	0.3	2.3	2.7	34	49	4.1	142	111	7	73.19859091	10.93103448	0	0	365	30	1	1	0
86	Male	26.6	No	Yes	No	No	No	10.1	2.79	1.2	8.01	14.6	9.3	114	21	29	1	37	0.5	3.8	1.9	24	39	4.1	140	107	8.6	98.282	6.675	0	1	243	30	4	1	1
57	Male	23.55	No	No	No	Yes	No	6.9	3.71	1.69	9.76	11.9	11.5	189	11	13	0.7	13	0.3	3.6	1.1	332	46	4.2	138	103	9	95.304	5.775147929	0	0	365	30	3	0	0
70	Male	24.1	Yes	No	No	No	No	6	4.35	1.72	3.58	11.8	13.3	194	15	29	1.1	26	0.4	3.8	1.2	448	42	4.3	138	102	8.6	98.282	2.081395349	0	0	365	30	4	1	1
76	Female	25	No	No	No	No	No	4.7	4.11	1.2	6.77	16.5	8.9	168	14	15	0.5	13	0.7	3.1	1.5	78	40	4.1	136	92	9	87.859	5.641666667	0	0	365	30	2	1	0
88	Female	20.05	No	No	No	No	No	8.8	3.62	1.29	8.83	14	11.2	122	59	59	1	15	0.5	2.8	1.4	32	34	4.8	140	113	7.2	79.69586364	6.84496124	0	0	365	30	1	1	0
69	Male	25.9734375	No	No	No	Yes	No	11.1	2.93	1.55	2.33	13.6	8.2	194.5	23	48	1.3	45	0.5	3.8	1.1	451	40	4.1	139	105	9.2	98.282	1.503225806	0	0	365	30	4	1	1
63	Male	27.5	Yes	No	No	Yes	No	8	4.13	2.06	7.18	12.1	13	209	23	39	0.8	13	0.8	4.1	1.5	399	37	5	144	107	8.2	102.749	3.485436893	0	0	365	30	4	0	1
69	Female	17.4	No	Yes	No	Yes	Yes	6	3.63	2.07	2.04	17.1	10.4	111	28	34	1	48	0.5	3.9	1.2	137	41	4.1	137	95	9.8	91.05190909	0.985507246	0	0	365	30	2	1	0
50	Male	40.6	Yes	No	No	No	No	8.8	4.47	1.65	14.67	13.2	14	174	34	64	1	13	1.6	3.9	0.9	321	37	4	138	100	9.3	99.771	8.890909091	0	0	365	30	4	0	1
65	Male	17.37142857	Yes	Yes	Yes	Yes	No	5	3.16	0.93	2.59	13.6	8.4	188	24	32	0.9	38	0.7	3.5	2.3	188	29	5.1	133	100	8.9	85.04175325	2.784946237	0	0	365	30	2	1	0
68	Male	37.07878788	No	No	No	Yes	No	9.5	4.26	1.51	2.56	14.5	11.9	158	18	21	1.5	31	0.6	4	0.9	310	46	4.3	140	103	9.5	101.26	1.695364238	0	0	365	30	4	1	1
59	Male	25	Yes	No	No	Yes	No	7	5.46	2.39	4.39	15.2	14.2	203	17	21	0.8	20	0.2	3.8	1.5	331	50	4	139	104	9.5	98.282	1.836820084	0	0	365	30	4	0	1
62	Male	32.86	Yes	No	No	Yes	No	5.7	4.78	3.27	10.25	14.6	13.2	134	28	34	1.1	13	0.9	4.1	1.2	168	40	3.9	141	104	9	102.749	3.134556575	0	0	365	30	4	0	1
60	Male	26.05	No	No	No	No	No	7.8	4.11	3.23	6.16	12.9	12.8	122	22	33	0.9	16	1.5	3.3	1.1	61	28	4.1	141	108	8.3	90.837	1.907120743	0	0	365	30	2	0	0
65	Male	33.4	Yes	Yes	Yes	Yes	No	5.5	4.5	1.7	9.94	13.6	13.9	169	19	25	0.9	12	0.4	4.3	1.1	367	40	4	141	102	9.7	105.727	5.847058824	0	0	365	30	4	1	1
29	Female	36.32777778	Yes	No	No	No	No	16.2	2.97	0.7	10.76	13.8	8.9	58	23	28	1	25	1.1	1.8	1.4	113	38	3.8	136	98	8.7	68.502	15.37142857	0	0	365	30	1	0	0
82	Male	26.00909091	Yes	No	No	Yes	No	10.7	4.08	1.8	8.63	13.9	12.9	177	39	28	1.1	14	0.9	3	1.1	484	29	3.8	136	98	9.9	86.37	4.794444444	0	0	365	30	2	1	0
73	Male	26.88	No	Yes	Yes	Yes	No	10.4	4.08	1.89	3.55	12.8	12	285	35	28	0.8	18	1.1	3.7	1.8	48	36	4.5	139	97	9.3	96.793	1.878306878	0	0	365	30	3	1	0
74	Male	26.24545455	Yes	No	Yes	No	No	8.6	4.97	2.11	5.55	12.9	15.8	171	15	18	1	13	0.8	3.9	2.3	408	31	3.9	144	105	8.4	99.771	2.630331754	0	0	365	30	4	1	1
58	Male	30.3	No	No	No	Yes	No	10.7	3.7	1.55	11.28	13.4	11.4	222	28	85	0.8	12	0.4	3.7	1.2	285	45	3.6	139	103	8.4	96.793	7.277419355	0	0	365	30	3	0	0
57	Male	26	No	No	No	No	No	7	3.98	0.64	3.58	12.6	12.5	215	9	19	1.1	18	0.6	3.9	1.8	394	34	4.1	138	99	8.9	99.771	5.59375	0	0	365	30	4	0	1
71	Female	20.83333333	Yes	No	No	Yes	Yes	9.4	4.04	1.25	7.16	14.8	12	87	17	29	0.5	11	1.2	3.3	1	65	35	4.1	139	102	8.7	88.62563636	5.728	0	0	365	30	2	1	0
55	Male	40.73333333	Yes	No	No	Yes	No	8.9	4.94	1.55	12.89	14.2	14	203	73	28	0.8	16	0.8	4.3	1.4	61	34	4.4	136	100	9	105.727	8.316129032	0	0	365	30	4	0	1
77	Female	32.8	No	Yes	No	No	No	9.3	4.17	2.33	11.54	13.7	12.6	274	7	15	0.7	22	0.8	3.8	3.2	199	37	3.8	142	107	9	98.282	4.9527897	0	0	365	30	4	1	1
63	Female	37.6	Yes	Yes	No	Yes	No	12.7	4.35	3.41	10.51	12.8	13.2	181	57	45	0.8	20	0.3	3.7	1.3	385	45	4.2	139	100	8.6	96.793	3.082111437	0	0	365	30	3	0	0
76	Male	26.3	No	Yes	No	Yes	No	6	4.15	2.65	9.25	12.6	13.7	132	44	34	1.1	16	0.6	3.9	0.7	157	39	3.8	141	102	9.2	99.771	3.490566038	0	0	365	30	4	1	1
69	Male	30.05	Yes	No	No	Yes	No	9.8	4.75	1.65	13.44	13.3	14.8	245	19	22	1.1	15	0.5	3.9	1.3	281	48	3.9	141	105	9.5	99.771	8.145454545	0	0	365	30	4	1	1
70	Male	22.47	No	No	No	No	Yes	10.8	4.75	1.44	7.98	13.1	14.5	208	17	37	1	17	0.6	3.9	1.2	425	34	3.7	137	104	8.4	99.771	5.541666667	0	0	365	30	4	1	1
73	Female	18.6	No	No	No	No	No	9.2	4.8	2.71	11.41	15.4	12.2	341	28	27	0.6	21	0.4	3.6	0.9	372	33	4.2	141	102	7.8	88.85945455	4.210332103	0	0	365	30	2	1	0
88	Male	32	Yes	No	No	Yes	No	8.3	3.45	1.15	6.12	14.6	10.3	134	56	67	1	19	0.5	2.9	1.7	152	34	4.4	139	106	8.5	84.881	5.32173913	0	1	31	30	2	1	0
78	Female	19.525	No	No	No	No	No	12	3.08	2.78	14.06	14	9.4	234	32	37	0.4	6	0.4	2.7	1.5	91	31	3.6	134	99	7.3	77.21175	5.057553957	0	0	365	30	1	1	0
84	Male	21.6	No	Yes	No	Yes	No	9.1	2.7	1.02	7.37	13.6	7.6	196	58	77	0.9	19	0.3	1.8	2.4	52	47	4.3	146	110	7.5	67.74381818	7.225490196	0	1	31	30	1	1	0
68	Male	31.86666667	Yes	No	No	Yes	No	5.9	4.03	1.79	5.91	12.8	13.8	145	25	40	1	12	0.9	4.1	1.6	434	41	4.2	137	103	9.4	102.749	3.301675978	0	0	365	30	4	1	1
71	Male	30.8	Yes	Yes	No	No	No	11.5	4.64	1.04	7.62	12.1	13.6	194.5	16	23	1.2	41	0.3	3.9	1.9	351	40	5.2	137	103	8.1	99.771	7.326923077	0	0	365	30	4	1	1
69	Male	31.9	Yes	No	No	Yes	No	10.4	4.6	0.74	17.3	15.3	13.1	227	73	82	0.8	15	0.5	2.6	1.4	73	44	4	138	97	8	80.414	23.37837838	0	0	365	30	1	1	0
67	Female	23.13333333	No	Yes	No	Yes	No	5.8	5.06	2.74	9.8	15.2	11.6	92	44	61	1.3	40	0.8	4.3	1.4	430	34	4.4	145	105	9.6	105.727	3.576642336	0	0	365	30	4	1	1
41	Male	32.94	No	No	No	No	No	8.6	4.19	1.83	9.05	11.9	13.4	140	58	28	0.6	13	0.9	3.7	1.4	104	40	3.9	135	102	7.8	96.793	4.945355191	0	0	365	30	3	0	0
52	Male	29.9	No	No	No	No	No	8.5	4.46	2.8	11.19	15.4	13.2	206	22	34	0.8	14	0.6	4.6	1.5	380	38	4.3	142	105	8	110.194	3.996428571	0	0	365	30	4	0	1
60	Male	32.73333333	No	No	No	No	No	14	4.39	2.4	10.93	13.9	13.3	271	36	28	0.8	16	0.4	3.7	1.7	277	33	4	137	103	8.7	96.793	4.554166667	0	0	365	30	3	0	0
76	Male	28.205	Yes	No	No	No	Yes	8.8	3.97	2.64	18.33	13.7	11.9	225	23	28	1.2	28	0.4	3.9	1.4	67	44	3.7	141	105	8.4	99.771	6.943181818	0	0	365	30	4	1	1
47	Female	24.5	Yes	Yes	No	Yes	No	11.4	4.41	1.55	21.46	12.7	13	345	9	19	0.5	17	0.2	3.3	1.1	287	52	4.3	140	99	8.9	90.837	13.84516129	0	0	365	30	2	0	0
70	Male	22.9	Yes	No	No	Yes	No	7.3	3.6	0.54	4.02	16.3	9.5	303	9	34	0.7	13	0.4	3.3	1.3	328	31	3.8	135	95	8.8	90.837	7.444444444	0	1	120	30	2	1	0
82	Female	41.6	No	Yes	Yes	No	Yes	11.6	3.6	4.22	7.55	17.2	9.1	322	11	16	0.9	16	0.4	3.4	1.7	369	45	4.2	143	97	8.6	92.326	1.789099526	0	1	33	30	3	1	0
83	Male	29.2	Yes	Yes	No	Yes	No	14.6	3.85	1.55	13.88	14	11.5	172	25	45	0.4	16	0.5	3.4	0.9	197	46	3.8	135	99	9.2	92.326	8.95483871	0	1	289	30	3	1	0
74	Male	31.9	No	Yes	No	Yes	No	19.2	4.68	0.97	8.83	14.9	12.5	198	23	28	1.7	43	0.9	4.1	1.9	64	42	4.7	139	99	8.9	102.749	9.103092784	0	0	365	30	4	1	1
61	Male	32	No	Yes	No	No	No	4.6	4.73	2.02	5.92	12.2	15.6	168	43	47	0.8	15	0.4	4.3	1.8	106	46	4.1	131	97	7.9	105.727	2.930693069	0	0	365	30	4	0	1
32	Male	22.66666667	Yes	No	No	No	No	6	5.58	2.31	7.23	14.8	14.1	326	17	21	1	14	0.3	3.6	1.2	389	40	4.1	136	97	9	95.304	3.12987013	0	0	365	30	3	0	0
76	Male	24	Yes	Yes	No	Yes	No	6.8	5.1	3.55	6.47	12.6	14.5	211	17	26	1	13	0.6	4.1	1	465	38	4.6	137	103	9	102.749	1.822535211	0	0	365	30	4	1	1
74	Male	30.4	No	Yes	No	Yes	No	7.2	4.6	2.74	6.53	13.7	12.1	332	20	21	1	21	0.6	3.8	1.8	416	40	4.5	146	99	9	98.282	2.383211679	0	0	365	30	4	1	1
63	Male	27.8	Yes	No	No	Yes	No	9.5	4.47	1.72	14.83	12	14.2	168	41	83	0.7	10	0.2	3.9	1.6	363	37	3.7	136	101	8.6	99.771	8.622093023	0	0	365	30	4	0	1
60	Male	36	Yes	No	No	Yes	Yes	14	4.67	1.87	11.05	13.2	14.9	188	44	63	0.9	17	1	3.9	1.4	236	45	4.1	139	103	7.9	99.771	5.909090909	0	0	365	30	4	0	1
75	Male	28	No	No	No	Yes	No	12.4	4.18	1.75	7.4	12.6	13.5	250	23	28	1.4	32	0.5	2.8	2.5	61	27	4.5	137	107	8.3	83.392	4.228571429	0	0	365	30	2	1	0
69	Male	32.1	No	Yes	No	Yes	No	11.4	3.35	2.05	17.37	17.6	7.8	194.5	11	12	2.1	33	0.2	2.8	0.7	229	40	4.6	140	105	8.6	83.392	8.473170732	0	0	365	30	2	1	0
73	Male	23	Yes	No	No	Yes	No	11	2.32	1.27	11.8	13.4	7.6	153	23	28	1.1	37	0.5	3.8	2.3	52	40	4.8	131	96	9	98.282	9.291338583	0	0	365	30	4	1	1
70	Male	41.86666667	No	Yes	No	Yes	No	5.4	3.81	1.87	2.73	13.9	12.3	146	33	21	1	19	0.2	3.8	2.2	187	41	4.4	141	104	9.5	98.282	1.459893048	0	0	365	30	4	1	1
73	Female	19.8	Yes	Yes	Yes	Yes	Yes	8.3	4.53	1.69	8.99	13.6	12.8	183	20	21	0.6	12	0.4	4	1.7	445	50	4.4	139	102	8.7	97.09	5.319526627	0	0	365	30	3	1	0
63	Male	27.9	Yes	No	No	No	No	7.9	4.31	2.09	9.79	13.6	13.3	240	27	54	0.7	21	0.5	4.1	1	429	33	4	139	103	9.4	102.749	4.684210526	0	0	365	30	4	0	1
70	Male	21.1	No	No	No	No	Yes	12.7	5.02	1.54	6.76	14.2	14.2	194.5	51	28	1.6	46	0.9	2.8	2.2	35	40	4.9	138	101	9	81.68609091	4.38961039	0	0	365	30	1	1	0
71	Female	32	No	Yes	No	No	No	4.6	3.63	1.08	7.54	12.6	10.4	168	26	43	2.2	34	0.2	3.7	0.7	247	45	4.2	133	101	9.5	96.793	6.981481481	0	0	365	30	3	1	0
75	Male	34.6	Yes	No	No	Yes	No	7.3	3.79	2.27	6.74	15.9	11.1	164	15	22	1.3	17	0.5	3.9	2.1	345	37	4.3	138	102	7.9	99.771	2.969162996	0	0	365	30	4	1	1
63	Male	32.4	No	Yes	No	Yes	No	4.6	3.87	1.36	8.18	13.2	11.9	129	24	25	1.3	17	0.4	4	1.1	458	45	4.1	139	102	8.9	101.26	6.014705882	0	0	365	30	4	0	1
58	Female	30.9	No	Yes	No	No	Yes	11.5	4.51	2.75	9.67	12.6	14.1	227	20	21	0.5	7	0.2	3	1.4	301	37	3.8	139	102	8.8	86.37	3.516363636	0	0	365	30	2	0	0
75	Female	32.4	Yes	Yes	No	Yes	No	7	4.11	1.61	5.28	13.6	11.7	180	26	38	1.1	17	0.4	3.8	1.3	379	35	4.5	142	102	8	98.282	3.279503106	0	0	365	30	4	1	1
69	Male	24.5	No	Yes	No	Yes	Yes	9.3	3.15	0.77	7.58	13.4	9.4	244	8	7	1.3	28	0.2	3	1.2	114	50	4.6	132	102	8.7	86.37	9.844155844	0	1	142	30	2	1	0
72	Female	20.1	No	No	No	Yes	Yes	12.6	3.42	1.12	9.84	14.5	10.6	222	45	42	1.2	29	0.4	3.3	1.4	63	40	4.2	142	101	8.4	87.23563636	8.785714286	0	0	365	30	2	1	0
48	Female	44.6	Yes	No	No	No	No	10.4	4.55	2.93	18.17	13.2	12.8	304	14	18	0.6	7	0.2	4.3	1.5	195	37	4	140	105	8.4	105.727	6.201365188	0	0	365	30	4	0	1
84	Female	36.75	No	No	No	Yes	Yes	6.8	2.34	0.61	2.45	13.6	7.9	124	8	11	1.1	28	0.9	3.2	0.6	31	55	3.9	142	103	7.7	89.348	4.016393443	0	1	89	30	2	1	0
58	Female	20.95	No	No	No	Yes	No	12.5	4.72	0.89	9.67	13.7	14.6	128	10	27	1	12	0.5	2.4	0.9	99	42	3.9	138	101	8.1	75.44577273	10.86516854	0	0	365	30	1	0	0
60	Male	26.61632653	Yes	No	No	No	No	7.3	3.4	1.2	15.73	15.6	10.7	173	53	28	1.1	23	0.5	3.4	1.7	226	40	3.9	138	108	8.7	92.326	13.10833333	0	0	365	30	3	0	0
78	Male	25.9	No	No	No	No	Yes	6.4	3.67	3.15	12.05	14.4	11.2	144	17	42	0.9	18	1.2	3.6	2.3	277	35	3.6	134	96	9	95.304	3.825396825	0	0	365	30	3	1	0
64	Female	33.2	No	Yes	No	Yes	No	10.4	4.2	1.47	10.27	13.8	12.3	213	44	35	0.7	11	0.3	3.5	1	83	39	3.8	138	99	8.6	93.815	6.986394558	0	0	365	30	3	0	0
55	Male	27.36	Yes	No	No	No	No	16.7	3.66	1.18	14.14	14.8	10.8	251	43	74	1	18	0.8	4	0.8	65	48	5	141	103	8.9	101.26	11.98305085	0	0	365	30	4	0	1
91	Male	21.5	No	No	No	No	No	7.5	2.27	1.06	5.26	14.5	7.2	232	23	92	1	19	0.6	4	3.1	50	35	4.1	139	104	10.4	100.3122727	4.962264151	0	0	365	30	4	1	1
64	Female	22.34285714	No	Yes	No	Yes	No	4.9	3.43	1.9	2.09	12.4	9.9	89	27	41	0.8	17	0.6	3.5	1.5	259	46	5.4	132	96	8.9	93.815	1.1	0	0	365	30	3	0	0
67	Female	27.6	Yes	Yes	No	Yes	No	8.3	4.3	2.12	9.89	14.4	12.8	200	20	23	1	39	0.3	4	2	421	42	3.7	138	97	8.2	101.26	4.66509434	0	0	365	30	4	1	1
66	Male	43.13333333	Yes	Yes	No	Yes	No	4.6	4.89	0.97	1.85	13.2	13.2	153	60	50	0.9	14	0.5	3.7	1.4	82	49	4.4	140	106	9	96.793	1.907216495	0	1	60	30	3	1	0
72	Female	23.3	No	Yes	No	Yes	No	5	3.49	3.83	11.02	16.1	10.3	174	25	24	1.4	28	0.5	3.6	1.7	231	47	5.3	136	96	8.3	95.304	2.877284595	0	0	365	30	3	1	0
56	Male	31.96	Yes	Yes	No	Yes	No	5.2	5.28	3.72	11	12.9	15.5	224	25	16	0.8	12	0.7	3.9	1.4	456	37	4	142	105	7.6	99.771	2.956989247	0	0	365	30	4	0	1
82	Female	28	No	Yes	No	Yes	No	7.2	3.75	1.2	5.32	11.8	11.8	149	37	21	1.3	42	0.6	3.5	0.8	419	44	4.1	141	103	8.6	93.815	4.433333333	0	0	365	30	3	1	0
71	Male	27.16111111	Yes	No	No	Yes	No	8.8	4.07	2.13	7.05	13.6	12.1	194.5	66	75	1.5	40	0.7	3.4	1.9	113	26	4.1	139	101	7.7	92.326	3.309859155	0	1	285	30	3	1	0
34	Female	31.8	Yes	Yes	No	Yes	No	18.2	3.1	1.07	16.45	17.9	8	202	11	10	1	53	1	3.1	1.8	355	33	3.6	144	104	9.1	87.859	15.37383178	0	0	365	30	2	0	0
65	Male	29.875	No	No	No	No	No	12.1	4.6	0.84	10.88	14.6	14	187	23	28	1	19	0.5	3.7	2.4	63	46	4.6	139	102	8.3	96.793	12.95238095	0	0	365	30	3	1	0
54	Male	28.13333333	No	Yes	No	Yes	No	14	4.07	0.76	12.45	16	12.1	194.5	19	25	1	19	0.3	2.2	1.1	359	42	4.1	135	99	7.2	74.458	16.38157895	0	0	365	30	1	0	0
83	Female	17.5	Yes	No	No	No	Yes	5.5	3.88	1.82	2.82	12.8	12.1	131	11	33	0.7	20	0.6	3.6	1.2	228	36	3.7	135	102	7.7	86.77445455	1.549450549	0	0	365	30	2	1	0
63	Male	25.23953488	Yes	No	No	No	No	8.9	3.85	1.13	9.87	12	12.5	201	38	108	0.8	13	1.1	3.6	1.1	418	36	4.2	130	94	9.1	95.304	8.734513274	0	0	365	30	3	0	0
69	Female	34.9	Yes	Yes	No	No	Yes	8.8	3.74	0.96	8.83	16.9	10.1	194.5	8	13	1	41	0.2	3.3	2	50	46	4	136	93	9.4	90.837	9.197916667	0	1	101	30	2	1	0
57	Male	34.67777778	No	No	No	Yes	No	10	4.79	1.73	11.79	13.6	13.4	293	13	31	1	17	0.5	3.9	1	277	39	3.8	138	97	9.6	99.771	6.815028902	0	0	365	30	4	0	1
68	Male	27.5875	Yes	No	No	Yes	No	8.8	5.22	0.95	8.83	12.3	16.3	151	23	28	1.3	24	1	2.9	1.4	161	46	4.4	142	105	8.7	84.881	9.294736842	0	0	365	30	2	1	0
80	Male	23.95	Yes	No	No	Yes	No	5.5	4.22	0.59	7.72	12.7	13.4	140	22	24	0.7	13	0.6	4.4	0.9	293	40	3.9	145	105	9	107.216	13.08474576	0	0	365	30	4	1	1
69	Male	25.4	No	No	No	No	No	13.7	4.73	0.84	8.77	13.5	14.6	201	39	28	1	17	0.7	3.8	1	476	42	4.2	139	103	8.5	98.282	10.44047619	0	0	365	30	4	1	1
40	Male	27.75	No	No	No	No	No	12.5	5.42	3.13	8.29	13.2	15.1	321	23	20	0.9	23	0.3	3.9	1.5	337	41	3.2	139	100	9.7	99.771	2.6485623	0	0	365	30	4	0	1
61	Male	29	Yes	Yes	No	Yes	No	9.1	5.08	2.26	9.78	12.8	15	299	24	21	0.8	11	0.4	4	1	330	44	4.2	137	104	9.9	101.26	4.327433628	0	0	365	30	4	0	1
61	Male	40	Yes	Yes	No	No	No	9.4	5.32	4.29	4.15	15	15	195	20	22	1.1	17	0.5	3.9	2	56	42	3.8	141	103	8.8	99.771	0.967365967	0	0	365	30	4	0	1
70	Male	30.8	No	Yes	Yes	Yes	No	6.8	3.14	1.02	4.62	13.7	9.8	185	16	33	1.8	36	0.5	3.5	2	118	41	4	134	100	9	93.815	4.529411765	0	0	365	30	3	1	0
49	Male	37.3	Yes	No	No	Yes	No	10	4.61	3.59	7.72	12.7	14.2	194.5	24	42	0.8	14	0.5	5	1	389	38	4.7	135	99	9.6	116.15	2.150417827	0	0	365	30	4	0	1
84	Female	34.33333333	No	Yes	No	Yes	No	10.2	4.35	2.62	8.83	13.3	12.9	194	28	26	1	20	0.7	3.6	1.4	235	36	4.3	142	101	7.9	95.304	3.370229008	0	0	365	30	3	1	0
78	Male	28.65	No	No	No	No	Yes	13.8	3.94	1.8	7.26	14.4	11.2	215	40	20	1.1	47	0.5	3.7	1.4	430	42	3.8	140	102	8.3	96.793	4.033333333	0	0	365	30	3	1	0
39	Female	25.1	No	No	No	No	No	6.4	3.25	0.7	2.26	17.2	9.6	304	13	16	1	30	0.4	3.6	0.7	144	46	4.1	132	91	9	95.304	3.228571429	0	0	365	30	3	0	0
62	Female	20.47428571	No	No	No	Yes	No	6.6	3.18	1.32	12.06	12.4	10.3	185	23	28	0.8	22	0.7	2.6	1.2	339	31	4.3	143	102	9	77.52207792	9.136363636	0	0	365	30	1	0	0
62	Male	23.49583333	No	No	No	Yes	No	12.7	5.68	1.07	13.16	15.1	16.4	108	23	28	1.2	30	0.7	2.2	1.4	28	28	4.9	139	102	8.1	74.458	12.29906542	0	0	365	30	1	0	0
85	Female	38.7	Yes	Yes	No	No	Yes	11.9	3.52	1.07	10	14.6	10.2	165	21	10	0.9	31	0.4	2.2	1.1	48	40	3.7	132	97	6.8	74.458	9.345794393	0	0	365	30	1	1	0
56	Male	27.5	Yes	No	No	No	No	7.7	4.96	1.55	12.69	12.7	14.6	276	32	25	0.8	12	0.4	3.9	1	370	44	3.8	141	104	9	99.771	8.187096774	0	0	365	30	4	0	1
57	Male	26.3	Yes	Yes	No	Yes	Yes	10.8	4.81	1.55	8.72	13.2	15.1	219	73	89	1.2	16	0.8	4.1	2.1	290	40	3.9	138	99	9.3	102.749	5.625806452	0	0	365	30	4	0	1
63	Male	20.9	No	Yes	No	No	No	13.6	1.86	0.62	12.41	16.1	5.4	119	17	25	1	19	0.7	2.8	1.7	37	31	4	140	104	8.2	81.307	20.01612903	0	0	365	30	1	0	0
65	Male	33.6	No	Yes	No	Yes	No	5.9	4.99	2.24	7.78	15.9	12.5	230	37	38	0.9	17	1.2	4.2	1.9	283	49	4.3	135	101	8.2	104.238	3.473214286	0	0	365	30	4	1	1
65	Female	22.7	Yes	No	No	Yes	Yes	3.5	2.9	1.18	6.47	12.2	9.4	163	37	20	0.4	10	0.9	3	0.9	145	42	3.8	135	99	8.4	86.37	5.483050847	0	0	365	30	2	1	0
87	Female	22.3	No	No	No	Yes	No	5.1	2.91	0.82	5.52	15.2	9.7	153	6	14	1.8	28	0.3	3.7	2.2	34	41	4.5	142	109	9.3	96.793	6.731707317	0	1	33	30	3	1	0
92	Male	23.7	No	Yes	No	Yes	No	10.2	2.66	2.77	9.62	14.3	8.7	196	29	70	1.5	42	0.4	2.9	1.3	244	34	4.1	138	103	9.4	84.881	3.472924188	0	1	37	30	2	1	0
52	Male	23.35909091	Yes	No	No	No	No	8.8	4.71	1.09	19.11	13	14.4	239	23	28	1.7	42	0.8	4.2	2.5	82	30	4.5	138	97	9.6	104.238	17.53211009	0	0	365	30	4	0	1
75	Male	33.43	No	Yes	No	Yes	No	11.3	4.59	2.14	4.93	14.1	12.4	269	14	17	1.1	17	0.5	3.7	1.7	91	36	3.8	137	101	8.8	96.793	2.303738318	0	0	365	30	3	1	0
69	Female	23.7	No	Yes	No	No	No	4.9	3.43	1.42	6.99	14	9.9	189	22	29	1.4	26	0.2	3.6	1.7	365	36	4.1	144	105	8	95.304	4.922535211	0	0	365	30	3	1	0
58	Male	26.2	Yes	Yes	No	Yes	No	7.9	4.12	1.48	14.27	12	12.4	258	24	16	1.3	20	0.3	4.3	1.7	370	32	4.8	143	106	9.4	105.727	9.641891892	0	0	365	30	4	0	1
86	Male	27	Yes	No	No	No	No	7.1	4.18	1.46	3.52	12.8	12.5	227	17	31	0.9	18	0.5	3.7	1.4	313	40	3.8	134	97	9.3	96.793	2.410958904	0	0	365	30	3	1	0
69	Male	29	No	No	No	Yes	No	5.5	3.92	2.5	1.79	14.6	12.3	193	28	124	1.3	15	1.2	2.4	1.4	214	37	5	143	104	9.4	77.436	0.716	0	0	365	30	1	1	0
62	Female	28.9	No	No	No	Yes	No	15.5	3.33	1.85	20.37	13.6	9.8	348	23	119	0.8	19	0.7	3.1	1.6	325	41	4	139	90	8	87.859	11.01081081	0	0	365	30	2	0	0
80	Male	29.4	No	Yes	No	Yes	No	7.9	4.53	0.84	7.16	14.2	13.2	237	39	48	1.3	29	0.4	3.9	1.3	348	39	4.8	139	103	9	99.771	8.523809524	0	0	365	30	4	1	1
70	Male	25.9625	No	Yes	No	Yes	No	12.2	4.74	1.42	11.32	11.9	14.5	181	18	100	0.8	11	0.4	3.5	0.8	396	37	4.6	141	101	9.1	93.815	7.971830986	0	0	365	30	3	1	0
59	Male	34.9	No	Yes	No	No	No	14	5.53	3.84	14.82	12.4	16.9	246	34	68	0.9	12	1.1	4.4	1.3	395	39	4.1	137	102	9.8	107.216	3.859375	0	0	365	30	4	0	1
79	Female	26.25	No	No	No	No	No	15.1	3.51	0.84	8.69	16.7	10.9	194.5	23	28	1	34	0.5	2.2	1.3	202	42	4.7	133	102	8.9	74.458	10.3452381	0	0	365	30	1	1	0
40	Male	25.1	No	No	No	Yes	No	8.8	4.42	2.42	8.83	13.5	14.5	316	49	28	1.4	25	0.2	3.2	1.4	31	31	3.5	140	102	8.4	89.348	3.648760331	0	0	365	30	2	0	0
73	Male	28.8	No	Yes	No	No	No	8.8	3.21	1.13	8.83	15.1	9.2	194.5	11	24	0.6	18	0.3	1.8	1	101	34	4.2	141	103	8.6	68.502	7.814159292	0	0	365	30	1	1	0
55	Female	36.45	No	Yes	No	Yes	No	8.9	4	2.67	8.05	12	12.4	234	14	19	0.8	10	0.3	3.6	1.4	420	48	4	136	99	8.3	95.304	3.014981273	0	0	365	30	3	0	0
92	Male	23.4	No	Yes	No	Yes	Yes	12.2	3.45	0.81	11.88	13.3	11.5	151	30	20	0.8	19	1.4	3.1	1.6	32	52	3.4	139	102	7.9	87.859	14.66666667	0	1	62	30	2	1	0
70	Female	38.8	No	Yes	No	Yes	No	9.3	3.49	1.98	6.83	14.2	9.9	194.5	20	23	1.1	15	0.3	3.3	0.8	201	39	4.7	139	103	8.7	90.837	3.449494949	0	0	365	30	2	1	0
92	Female	29	No	Yes	Yes	Yes	Yes	7.7	3.34	0.98	5.58	14.3	10.7	195	41	39	1.1	13	0.9	2.9	1.4	44	37	3.5	131	100	8.4	84.881	5.693877551	0	0	365	30	2	1	0
56	Female	29.27368421	No	No	No	Yes	No	7	4.78	0.96	8.83	12.7	13.7	234	61	38	0.9	18	0.6	4.4	1.6	33	34	4.5	143	105	10.7	107.216	9.197916667	0	0	365	30	4	0	1
63	Male	28.2	No	Yes	No	No	No	10.5	5.38	3.74	13.69	14.3	14.7	172	9	14	1.7	24	0.5	4.2	1.7	369	37	4.1	142	103	8.6	104.238	3.660427807	0	0	365	30	4	0	1
56	Female	26.65	No	No	No	No	No	13.7	4.82	2.96	14.12	14.9	14	194.5	14	74	0.6	8	0.3	3.8	1.5	465	38	3.3	138	103	8.7	98.282	4.77027027	0	0	365	30	4	0	1
63	Male	25.1	Yes	No	No	Yes	No	7.4	4.4	1.8	8.62	13.7	12.8	282	12	29	0.9	17	0.5	4	1	281	32	4	139	101	8.3	101.26	4.788888889	0	0	365	30	4	0	1
52	Male	24.725	No	Yes	No	Yes	No	18.1	2.87	2.1	11.27	13.2	8.2	247	23	126	1.4	22	0.5	3.3	2	225	40	4.6	142	105	8	90.837	5.366666667	0	0	365	30	2	0	0
79	Male	27.3	Yes	No	No	No	No	9.5	4.06	1.3	14.14	12.7	12.8	140	43	37	1.4	22	0.5	3.4	1.7	84	38	4.2	140	103	8.4	92.326	10.87692308	0	0	365	30	3	1	0
72	Male	29.7	Yes	No	No	Yes	No	7.2	3.77	1.54	5.54	12.4	12	182	27	35	0.9	13	0.4	3.5	0.6	442	38	4.7	134	97	8	93.815	3.597402597	0	0	365	30	3	1	0
92	Female	22.5	No	Yes	No	Yes	Yes	8.8	4.55	1.73	5.25	17.2	14.2	56	23	128	1.4	46	0.5	3	2.8	37	39	4.1	140	99	8.9	86.37	3.034682081	0	0	365	30	2	1	0
66	Male	41.75	No	Yes	No	Yes	No	9.6	4.67	1.54	7.25	13.8	14.3	228	28	28	1.2	17	0.7	3.2	1.3	292	43	3.6	140	99	8.9	89.348	4.707792208	0	0	365	30	2	1	0
62	Female	36.65	No	Yes	No	Yes	No	7.4	3.8	2.49	8.48	12.6	11.3	184	22	25	0.9	14	0.5	3.6	1.7	410	49	4.1	141	101	9.2	95.304	3.40562249	0	0	365	30	3	0	0
70	Male	26.2	Yes	No	No	No	No	7.2	4.95	2.47	10.01	14.4	14	324	18	28	0.9	10	0.2	3.7	1.6	357	39	3.8	143	107	8.8	96.793	4.052631579	0	0	365	30	3	1	0
70	Male	24.95	No	No	No	No	No	7.8	5.2	2.59	13.93	12	15.4	147	19	22	0.9	12	0.8	4.3	1.3	468	37	4.1	140	104	9.1	105.727	5.378378378	0	0	365	30	4	1	1
92	Male	22.26666667	Yes	Yes	No	Yes	No	11.9	3.21	1.02	4.54	14	9.3	150	12	31	1	35	0.3	2.5	1	52	27	4.7	135	102	7.7	78.925	4.450980392	0	0	365	30	1	1	0
67	Male	26	Yes	No	No	Yes	No	5.9	4.85	1.16	6.62	12.4	14.5	264	29	22	0.8	15	0.7	3.6	1.1	260	42	3.4	136	101	8	95.304	5.706896552	0	0	365	30	3	1	0
68	Male	23.13333333	No	No	No	Yes	No	6.6	4.4	0.72	5.08	12.7	13.3	186	20	30	0.7	20	0.3	3	1.1	331	39	4.1	138	102	9.5	86.37	7.055555556	0	0	365	30	2	1	0
63	Male	24.25	Yes	Yes	No	Yes	No	10.8	4.76	1.91	7.69	13.2	13.9	194	34	97	1	14	0.4	4.2	1.6	459	44	4.1	139	99	10	104.238	4.02617801	0	0	365	30	4	0	1
73	Male	31.2	Yes	No	No	Yes	No	7.9	3.99	2.05	7.16	13.2	11.9	208	20	27	0.7	13	0.4	3.8	1.4	391	45	3.8	141	102	8.7	98.282	3.492682927	0	0	365	30	4	1	1
62	Male	27.75	No	No	No	Yes	No	8.8	4.53	1.66	17.99	13.6	13.1	194.5	15	22	1.1	22	0.5	3.5	1.2	246	36	3.1	136	109	7.4	93.815	10.8373494	0	0	365	30	3	0	0
76	Male	24.1	No	No	No	No	No	1.7	4.08	0.19	1.33	14.6	13.2	174	10	16	0.7	22	1	2.9	1.4	441	40	4.1	138	105	7.4	84.881	7	0	0	365	30	2	1	0
72	Female	27.65	No	Yes	No	Yes	No	5.9	3.32	0.48	4.94	12.1	10	194.5	23	28	1	56	1	3.5	1.4	21	42	4.1	132	97	9.4	93.815	10.29166667	0	0	365	30	3	1	0
69	Male	32.2	No	No	No	No	No	6.7	5.02	2.73	9.8	13.3	15	211	21	21	0.8	15	0.6	4.1	1.8	385	47	4.2	142	104	9.2	102.749	3.58974359	0	0	365	30	4	1	1
80	Female	30.31666667	Yes	Yes	Yes	Yes	Yes	7	2.35	0.53	5.12	15.4	6.8	194	18	17	1	41	0.7	3.2	2.9	96	40	4	141	102	8.6	89.348	9.660377358	0	1	219	30	2	1	0
83	Female	33.9	Yes	No	Yes	Yes	No	8.8	4.49	3.89	15.45	15	13.9	109	15	16	2	19	0.4	2.8	1.4	33	35	4.5	139	102	8.8	83.392	3.971722365	0	1	65	30	2	1	0
68	Female	32.1	No	Yes	Yes	Yes	No	7.6	2.97	0.55	6.13	13.1	10.1	220	41	41	1	35	0.2	2.3	1.5	48	53	3.9	134	95	8.3	75.947	11.14545455	0	1	165	30	1	1	0
60	Male	25.8	No	Yes	Yes	Yes	No	6.5	4.54	1.86	11.14	12.1	14.9	167	28	15	1.1	15	0.5	4	2	309	38	3.9	145	107	9.5	101.26	5.989247312	0	0	365	30	4	0	1
60	Male	27.4	Yes	Yes	No	Yes	No	9.8	3.08	0.92	5.53	13	9.2	162	18	14	0.9	13	0.9	3.1	0.9	57	37	4.1	144	111	9.3	87.859	6.010869565	0	0	365	30	2	0	0
58	Male	42.6	Yes	No	No	No	No	10	4.93	1.68	15.17	11.7	15.2	217	21	18	0.7	11	0.4	4.2	0.9	420	42	4.1	138	101	9.2	104.238	9.029761905	0	0	365	30	4	0	1
79	Female	24	Yes	No	No	Yes	No	9.2	4.4	3.29	5	13	12.7	280	47	80	0.7	25	0.4	4.2	1.1	99	39	4	138	104	9.1	104.238	1.519756839	0	0	365	30	4	1	1
72	Male	21.89166667	No	Yes	No	No	No	10.3	3.53	3.65	13.49	14.3	8.2	357	60	28	0.9	15	0.4	3.8	1.8	76	34	4.2	134	99	8.1	98.07665909	3.695890411	0	0	365	30	4	1	1
71	Male	25.76666667	Yes	No	No	No	No	7.1	3.84	0.98	5.07	13	12.1	356	31	24	1	11	0.9	3.4	1.3	326	45	3.5	142	103	8.3	92.326	5.173469388	0	0	365	30	3	1	0
77	Male	24.15	No	Yes	No	Yes	No	13.6	3.43	1.26	8.32	14.5	10.3	153	49	17	0.8	25	0.5	2.9	1.7	106	48	3.6	144	104	8.8	84.881	6.603174603	0	0	365	30	2	1	0
72	Male	37.65	No	Yes	Yes	Yes	No	8.7	3.44	2.29	17.88	13.6	10.1	199	32	30	1	19	0.4	4	0.7	416	45	4.1	144	107	9	101.26	7.807860262	0	0	365	30	4	1	1
54	Male	23.3	No	Yes	No	Yes	No	11.7	3.52	1.38	9.74	12	11.5	124	27	77	1.1	12	0.5	4.5	1.2	391	49	4.1	141	100	10	108.705	7.057971014	0	0	365	30	4	0	1
70	Female	25.46	Yes	No	No	No	No	4	3.88	1.09	4.3	13.2	11.1	135	14	22	1.5	41	0.3	3.2	1.6	436	37	3.6	145	110	9.2	89.348	3.944954128	0	0	365	30	2	1	0
77	Female	24.53333333	No	No	No	Yes	Yes	7.2	4.14	2.18	4.26	13.6	9.8	159	17	23	1.4	39	0.8	3	1.7	61	41	4.6	135	99	9.3	86.37	1.95412844	0	1	72	30	2	1	0
64	Male	27.5	Yes	No	No	Yes	No	8.2	4.85	2.46	10.39	12.7	14.6	233	19	37	0.9	14	0.3	3.7	1.6	355	37	4.2	139	108	9.2	96.793	4.223577236	0	0	365	30	3	0	0
86	Male	16.8	Yes	No	No	No	No	7.3	4.32	1.37	6.76	15	13.4	150	19	28	1.1	56	1	3.2	1.7	55	41	4.2	139	102	8.8	79.49163636	4.934306569	0	1	34	30	1	1	0
73	Male	21.41428571	Yes	No	No	Yes	No	5.6	3.92	1.02	4.78	16.5	11.1	193	30	34	1.1	17	0.3	3.2	1.5	412	39	4	141	103	7.9	88.23780519	4.68627451	0	0	365	30	2	1	0
77	Male	23.9	Yes	Yes	No	No	No	9.3	5.07	1.38	7.82	12.7	14.7	231	24	26	0.9	18	0.2	3.8	1.7	474	38	4.4	135	108	8.6	98.282	5.666666667	0	0	365	30	4	1	1
77	Male	26	No	No	Yes	Yes	Yes	8	3.78	1.41	3.68	13.6	9.4	187	23	78	1.4	36	0.5	3.3	1.5	168	32	3.7	139	96	8.4	90.837	2.609929078	0	0	365	30	2	1	0
76	Female	42.55	Yes	No	No	Yes	Yes	5.1	4.32	2	7.5	13.5	11.5	213	13	19	1.1	15	0.3	3.8	1.3	422	36	3.8	143	109	8.3	98.282	3.75	0	0	365	30	4	1	1
88	Female	23	Yes	Yes	No	No	No	9.5	3.54	1.55	5.35	13.7	10.2	195	15	27	1	27	0.4	3.5	1.7	370	37	4	137	101	7.5	93.815	3.451612903	0	0	365	30	3	1	0
74	Male	23.7	No	No	No	Yes	No	5.8	3.67	0.34	9.53	12.7	12	230	13	36	1.2	29	0.6	3.8	1.3	455	35	3.8	141	103	9.5	98.282	28.02941176	0	0	365	30	4	1	1
64	Male	37.15	Yes	Yes	No	Yes	No	11.1	4.54	1.06	9.75	13	13.2	237	23	28	1	20	0.3	4.1	1.1	106	35	4	139	102	9.2	102.749	9.198113208	0	0	365	30	4	0	1
75	Male	26.88461538	No	Yes	No	No	No	8.2	2.76	1.35	6.43	13.8	9.1	141	21	27	1.2	24	0.9	4.1	1.1	442	38	3.5	142	103	8.6	102.749	4.762962963	0	0	365	30	4	1	1
48	Male	29	No	No	No	Yes	No	11.7	4.91	0.71	10.35	12.2	14.3	179	23	28	0.9	15	1.3	3.9	1.2	279	44	4.3	141	106	8.3	99.771	14.57746479	0	0	365	30	4	0	1
65	Female	30	No	Yes	No	No	No	8.9	3.43	1.64	14.59	13.6	6.7	351	20	19	0.8	13	0.5	3.6	1.9	41	29	3.9	135	101	8.7	95.304	8.896341463	0	0	365	30	3	1	0
72	Male	32.1	No	No	No	No	No	8.2	3.5	0.73	6.42	13.3	10.3	191	23	28	1.3	23	0.8	2.8	1	161	51	4.4	143	112	8.4	83.392	8.794520548	0	0	365	30	2	1	0
63	Male	27.1	Yes	No	No	Yes	No	9.3	4.59	3.08	5.48	14.3	13.4	307	21	17	1	12	0.2	3.8	1.5	432	38	4.5	139	98	9.9	98.282	1.779220779	0	0	365	30	4	0	1
63	Male	27.32	No	No	No	No	No	8.8	4.44	1.59	17.47	14.6	12.4	150	23	28	1.7	30	0.5	4	2.6	211	34	4.4	134	101	8.8	101.26	10.98742138	0	0	365	30	4	0	1
56	Female	22.54	Yes	No	No	No	No	14.2	2.72	2.11	11.37	16.4	7.8	54	32	70	1	19	0.5	3.4	1	39	34	3.1	139	102	8.9	92.326	5.388625592	0	0	365	30	3	0	0
65	Male	20.2	No	No	No	No	No	8.2	3.46	1.28	8.34	12.9	10.6	230	41	53	1.1	24	0.4	3.4	1.6	37	41	4.3	145	107	9.2	88.91418182	6.515625	0	1	304	30	2	1	0
51	Male	32.2	No	Yes	No	No	No	5.7	4.77	2.12	10.59	13.2	14.1	139	21	20	1	15	0.8	4	1.5	465	40	4	138	104	9.4	101.26	4.995283019	0	0	365	30	4	0	1
71	Male	28.5	Yes	No	No	Yes	No	11.9	4.04	1.13	17.12	14.4	12.1	181	29	109	1	14	0.7	3.4	1.1	338	40	4.1	135	102	8.2	92.326	15.15044248	0	0	365	30	3	1	0
70	Male	26.5	Yes	Yes	No	Yes	No	9.2	4.14	2.15	3.85	12.8	12.1	181	22	30	1.2	18	0.3	3.7	0.7	433	32	3.5	139	99	8.8	96.793	1.790697674	0	0	365	30	3	1	0
92	Female	28.8	No	No	No	Yes	No	7.3	2.74	1.36	7.47	16.1	7.8	241	12	18	0.9	21	0.8	3.7	1.7	372	37	4.6	139	104	9.2	96.793	5.492647059	0	0	365	30	3	1	0
68	Female	33.7	No	No	No	No	No	11.3	4.01	1.58	10.69	12.5	12	208	21	30	0.9	22	0.5	2.4	1.1	53	39	4.4	135	99	9	77.436	6.765822785	0	0	365	30	1	1	0
68	Male	38.4	Yes	Yes	No	Yes	No	9.2	4.28	1.19	9.88	12.9	13.4	239	36	88	0.8	15	0.6	4	1.5	245	43	4.2	134	99	9.2	101.26	8.302521008	0	0	365	30	4	1	1
67	Male	34.2	Yes	No	No	No	No	13.5	4.64	3.58	8.46	16.3	13.7	328	13	20	0.9	22	0.8	3.7	1.1	330	45	4.2	136	104	9.2	96.793	2.363128492	0	0	365	30	3	1	0
78	Male	30.4	No	Yes	No	Yes	No	6.1	5.18	2.41	11.13	14.6	15.2	181	11	9	1.6	22	0.5	3.5	1.17	414	40	4.1	141	103	8.6	93.815	4.618257261	0	0	365	30	3	1	0
66	Male	32.5	Yes	Yes	No	No	No	5.7	4.14	2.2	7.64	17.8	9.7	262	10	16	0.9	13	0.3	4	1.2	494	39	4.3	138	105	8.4	101.26	3.472727273	0	0	365	30	4	1	1
79	Male	28.86666667	No	No	No	No	No	11.4	3.7	0.42	10.32	15.1	9.3	200	17	34	2.3	52	0.3	2.8	1.4	322	44	4.5	138	105	7.8	83.392	24.57142857	0	0	365	30	2	1	0
49	Female	33.9	Yes	No	No	No	No	8.1	4.64	3.25	4.05	12.5	13.1	263	21	25	1	18	0.4	4	0.9	322	39	3.8	144	105	9.1	101.26	1.246153846	0	0	365	30	4	0	1
76	Male	19.83333333	Yes	No	No	No	No	6.6	2.4	0.46	1.54	12.6	7.7	55	11	30	1	54	0.4	2.9	0.8	33	48	4.6	141	107	7.7	80.77418182	3.347826087	0	0	365	30	1	1	0
77	Male	38.5	No	Yes	No	Yes	Yes	10.3	4.23	0.68	8.9	13.4	13	203	27	17	1.1	31	0.7	3.7	1.5	435	39	4.1	138	100	9.2	96.793	13.08823529	0	0	365	30	3	1	0
55	Male	41.05	Yes	No	No	No	No	10.2	3.06	0.82	8.22	13.2	9.5	237	14	14	2	34	0.7	3.7	1.2	38	38	4.6	140	103	8.1	96.793	10.02439024	0	0	365	30	3	0	0
79	Female	30.4	No	No	No	Yes	No	3.6	2.42	0.7	2.4	13.6	8.1	72	17	24	0.7	18	0.4	3.7	1.4	316	35	3.4	140	102	9.5	96.793	3.428571429	0	1	341	30	3	1	0
69	Female	35.6	Yes	Yes	No	Yes	Yes	9.6	3.63	3.09	6.7	12	11.4	155	21	23	1	21	0.3	4.1	1.8	272	36	4.5	135	101	9.7	102.749	2.16828479	0	0	365	30	4	1	1
89	Male	31.1	No	No	No	No	No	6.9	3.83	3.55	11.82	13.2	12.5	140	40	46	1.2	30	0.8	3.7	1.1	363	42	4	141	106	8.7	96.793	3.329577465	0	0	365	30	3	1	0
59	Male	32.5	Yes	No	No	Yes	No	6.3	4.99	2.28	6.85	13	14.4	202	23	28	1.2	21	0.6	4.2	2	357	39	4.8	137	100	8.1	104.238	3.004385965	0	0	365	30	4	0	1
57	Female	23.9	No	No	No	No	No	6	4.12	1.82	4.3	14	10.9	173	36	28	0.7	12	0.5	4.4	1.8	300	37	4.2	142	106	8.6	107.216	2.362637363	0	0	365	30	4	0	1
68	Male	33.58666667	No	No	No	No	No	8.8	4.65	0.16	6.97	12.7	15.6	259	53	43	1	19	1.3	3.5	2.9	97	51	4.1	137	98	9.2	93.815	43.5625	0	0	365	30	3	1	0
81	Male	24.6	Yes	Yes	No	Yes	No	12.4	4.54	0.49	5.67	13.2	14.9	151	53	28	0.8	19	1.4	4	1.7	326	43	4.2	139	101	8.8	101.26	11.57142857	0	0	365	30	4	1	1
61	Male	23	No	No	No	Yes	No	8.7	4.15	1.12	5.38	17.2	11.9	184	18	47	1	19	0.2	2.8	1.8	201	32	4.7	135	103	8.8	83.392	4.803571429	0	0	365	30	2	0	0
77	Female	31.5	No	Yes	No	Yes	No	18.6	3.68	1.91	15.15	12.9	11.4	276	35	114	1.1	22	0.5	3.8	1.6	51	52	4	130	94	9.9	98.282	7.931937173	0	0	365	30	4	1	1
78	Male	29.6	No	Yes	No	No	No	5.3	4.86	2.7	15.34	16.2	11.2	145	50	71	1	14	0.5	3.6	0.7	415	38	3.9	141	109	8.3	95.304	5.681481481	0	0	365	30	3	1	0
87	Female	37.04666667	No	No	No	Yes	No	8.1	3.76	1.58	5.47	13	11.4	117	52	28	1	13	0.4	3.8	1.4	25	53	4.3	144	108	8	98.282	3.462025316	0	0	365	30	4	1	1
78	Female	29.3	Yes	No	No	Yes	Yes	6.3	3.65	1.19	8.62	12.1	11.6	186	54	67	0.8	18	1.3	4	1.8	408	40	3.9	130	94	8.5	101.26	7.243697479	0	0	365	30	4	1	1
64	Male	30.58235294	No	No	No	No	No	13.5	3.89	0.34	11.92	17.6	9.7	167	14	47	1	19	0.5	3.6	1.4	67	36	4.1	137	101	8.4	95.304	35.05882353	0	0	365	30	3	0	0
67	Female	26.4	No	Yes	No	Yes	No	2.2	2.91	1.87	0.29	17.4	8.5	194.5	8	30	1.3	37	0.2	2.7	1.1	37	42	4.1	135	106	8.3	81.903	0.155080214	0	1	223	30	1	1	0
75	Male	25.1	Yes	Yes	No	Yes	No	8.1	3.74	1.97	6.53	13.6	12	152	19	28	1	21	0.6	4	0.7	382	32	4.1	138	103	8.3	101.26	3.314720812	0	0	365	30	4	1	1
75	Male	31.76153846	No	No	No	Yes	No	7.3	3.83	0.69	5.6	15.3	10.7	160	36	37	1	30	0.8	3.5	1.7	242	37	3.3	146	105	8.6	93.815	8.115942029	0	0	365	30	3	1	0
59	Male	22	No	No	No	No	No	3.7	3.48	0.32	1.34	16.6	9	68	16	19	1.6	26	1.3	4.2	1.6	57	46	4.2	138	104	8.8	104.238	4.1875	0	0	365	30	4	0	1
61	Male	40.6	Yes	No	No	Yes	No	11.3	4.43	1.01	8.22	12.8	14.1	194	28	96	1	16	0.7	3.8	1.9	340	41	3.8	141	106	8.5	98.282	8.138613861	0	0	365	30	4	0	1
58	Male	23.4	No	No	No	No	No	15.1	3.82	1.44	12.54	13.7	11	253	33	36	1	14	0.5	3.1	0.7	252	32	4.4	133	96	9.3	87.859	8.708333333	0	1	199	30	2	0	0
73	Male	29.175	No	Yes	No	Yes	No	10	3.42	0.73	8.12	13.7	10	231	23	28	1.8	31	1	3.4	0.8	200	46	5.2	141	103	7.6	92.326	11.12328767	0	0	365	30	3	1	0
66	Female	23	Yes	Yes	No	Yes	No	2.1	3.16	0.74	1.22	13.4	9	194.5	23	28	0.6	13	0.5	3.2	1.4	39	43	4.2	134	100	8.2	89.348	1.648648649	0	1	47	30	2	1	0
79	Female	37.65	Yes	No	No	No	No	7.9	4.72	1.35	6.62	14.6	12.8	277	13	19	0.5	19	0.2	3.3	0.9	84	35	4.1	135	101	8.9	90.837	4.903703704	0	0	365	30	2	1	0
70	Male	39.7	No	Yes	No	No	Yes	9	4.79	0.6	7.18	14.5	14.2	189	20	21	1.5	26	0.3	3.5	1.5	288	46	4.5	136	94	7.9	93.815	11.96666667	0	0	365	30	3	1	0
48	Male	36.1	Yes	No	No	No	No	8.7	4.97	4.11	10.41	12.9	15	241	31	36	0.9	22	0.3	4.6	1.4	351	49	4.3	139	101	9.1	110.194	2.532846715	0	0	365	30	4	0	1
60	Male	28.1	No	Yes	No	Yes	No	7.2	3.43	4.26	8.64	12.3	10.8	114	7	6	1	19	0.4	4	1.4	248	42	4.5	134	98	8.6	101.26	2.028169014	0	0	365	30	4	0	1
83	Male	23	No	No	No	No	No	7.1	3.04	2.27	6.25	14.9	9	270	16	32	1.6	22	0.4	3.4	0.7	380	36	5	138	106	8.9	92.326	2.753303965	0	0	365	30	3	1	0
69	Male	23.175	Yes	Yes	No	Yes	Yes	3.7	5.6	0.17	7.74	17.1	15.4	152	10	27	1.1	38	1.6	2.5	1.4	36	40	4.1	138	97	8.5	78.925	45.52941176	0	0	365	30	1	1	0
58	Male	22.45757576	No	Yes	No	Yes	No	7.2	3.11	1.21	3.22	13	9.4	190	50	46	1	19	0.4	3.3	1.6	408	44	4.6	138	103	8.7	90.837	2.661157025	0	0	365	30	2	0	0
56	Female	25.82	Yes	No	No	No	No	10.9	4.27	1.42	8.5	13.8	13.5	287	23	28	1.2	18	1	3.7	1.7	399	29	4.9	140	103	8.6	96.793	5.985915493	0	0	365	30	3	0	0
87	Female	20.7	No	No	No	Yes	No	9.3	3.92	0.67	14.65	11.9	13.3	197	23	92	0.8	16	0.9	3	2.5	190	34	3.9	137	102	8.7	83.90590909	21.86567164	0	0	365	30	2	1	0
71	Male	26.05	Yes	No	No	No	No	7.3	4.97	1.72	9.96	13.6	15.3	109	23	28	1.2	36	0.7	3.7	1.4	95	31	3.7	136	109	8.1	96.793	5.790697674	0	0	365	30	3	1	0
42	Male	25.5	No	No	No	No	No	19.2	4.87	0.85	9.12	12.1	14.4	218	23	28	1.1	19	0.3	4	2.2	28	56	5	141	105	8.4	101.26	10.72941176	0	0	365	30	4	0	1
64	Male	23.2	No	Yes	No	Yes	No	6.9	5	2.41	11.64	13.7	14.4	191	33	19	0.8	20	0.8	3.9	1.4	251	36	4	140	103	9.2	99.771	4.829875519	0	0	365	30	4	0	1
70	Male	25.45	No	No	No	No	No	18.3	4.65	1.27	7.62	13.4	13.6	183	23	95	1.2	20	1.3	2.9	2.4	35	40	3.6	141	104	8.5	84.881	6	0	0	365	30	2	1	0
69	Male	29.9	Yes	Yes	No	Yes	No	9.1	4.24	3.69	10.24	13.5	12.9	221	21	19	0.9	16	0.3	4	2.4	451	38	4.4	139	103	8.8	101.26	2.775067751	0	0	365	30	4	1	1
71	Male	21.6	No	Yes	Yes	No	Yes	7.5	3.17	1.34	4.96	15.9	9.8	215	8	18	1	25	0.7	3.6	1.4	55	40	5.1	140	98	8.5	94.54581818	3.701492537	0	1	127	30	3	1	0
91	Female	18.9	No	No	No	Yes	No	9.7	4.94	0.92	12.37	13.6	11.8	232	29	86	1	28	1	3.7	1.4	39	40	4.1	135	102	9	90.91709091	13.44565217	0	1	99	30	2	1	0
77	Male	20.84444444	Yes	No	No	Yes	No	6.9	4.56	3.79	9.91	12.2	14.5	155	14	31	1	10	0.5	3.6	1	383	39	3.7	138	105	7.7	93.11369697	2.614775726	0	0	365	30	3	1	0
59	Male	43.76666667	No	Yes	No	No	No	8.8	3.21	1.55	4.15	15.7	10	133	26	22	0.9	19	0.6	2.7	1.7	101	40	3.9	131	94	8.6	81.903	2.677419355	0	0	365	30	1	0	0
72	Male	33.4	No	Yes	No	No	No	10.6	2.26	0.43	9.37	13.4	6.9	206	53	36	1	19	0.3	1.5	1	169	33	4.4	133	103	7.4	64.035	21.79069767	0	1	159	30	1	1	0
51	Female	22.4	No	No	No	No	No	9.4	3.25	1.03	12.85	13.8	9.6	149	73	49	0.7	4	0.4	3.1	1.3	113	37	3.2	138	101	8.6	87.859	12.47572816	0	0	365	30	2	0	0
77	Female	24.8	No	Yes	No	No	No	9.5	3.18	0.6	6.32	14.3	9.6	137	29	11	1.3	19	0.3	3.3	1	150	29	4.1	138	104	8.3	90.837	10.53333333	0	1	40	30	2	1	0
67	Male	21.025	Yes	No	No	No	Yes	14.7	3.84	0.44	14.11	13.3	12.1	179	27	47	1.9	18	0.4	2.8	1.1	76	56	4.4	139	102	7	81.54393182	32.06818182	0	0	365	30	1	1	0
64	Female	25.73333333	Yes	No	No	Yes	No	5.8	3.62	1.98	9.54	15.5	10.7	325	34	72	0.8	15	0.3	4	0.9	318	37	4	138	107	8.6	101.26	4.818181818	0	0	365	30	4	0	1
54	Female	34.8	Yes	Yes	No	No	No	8.8	4.45	3.54	10.32	14.5	12.3	213	51	28	1.2	27	0.4	4	1.9	127	42	4.1	135	101	9.1	101.26	2.915254237	0	0	365	30	4	0	1
86	Male	23.7	Yes	No	No	Yes	No	13.2	2.81	2.76	18.75	12.8	8.7	166	13	20	0.9	19	1.4	2.9	0.9	263	33	3.5	136	104	7.6	84.881	6.793478261	0	0	365	30	2	1	0
88	Female	23.85	No	No	No	Yes	No	7.1	3.31	1.02	5.38	13.7	9	179	10	16	1.2	15	0.3	2.9	1.4	514	30	4.9	145	105	8.4	84.881	5.274509804	0	0	365	30	2	1	0
63	Male	26.3	No	No	No	Yes	No	7.1	4.28	1.01	7.64	13	13.8	220	31	39	0.7	13	0.6	4	1.5	253	40	4.9	137	96	8.1	101.26	7.564356436	0	0	365	30	4	0	1
81	Female	24.4	Yes	No	No	Yes	No	9.5	4.13	1.61	11.84	13.4	11.6	212	12	16	0.9	19	0.2	4.5	1.2	368	35	4	135	99	8.4	108.705	7.354037267	0	0	365	30	4	1	1
70	Male	27.725	No	No	No	Yes	Yes	11.9	4.23	3.58	16.22	15.2	13	195	64	28	0.8	16	0.4	3.9	1	245	37	4.6	137	102	9.3	99.771	4.530726257	0	0	365	30	4	1	1
63	Male	26.8625	Yes	Yes	No	Yes	No	5.5	5.12	1.36	3.38	16	11.6	55	40	39	0.8	13	0.5	3.8	1.5	377	38	4.3	143	104	8.8	98.282	2.485294118	0	0	365	30	4	0	1
80	Male	25.9	No	Yes	No	Yes	No	6.8	4.61	1.6	6.87	12.8	14.1	177	10	18	1.4	23	1	3.9	1.2	462	38	3.7	145	104	9.2	99.771	4.29375	0	0	365	30	4	1	1
57	Female	21.3	No	Yes	No	Yes	No	10.2	3.6	2.28	5.58	15.1	9.9	300	30	16	1.2	50	0.3	3	0.4	190	44	4.3	143	107	8.9	85.04318182	2.447368421	0	1	245	30	2	0	0
53	Male	30.3	Yes	No	No	Yes	No	9	5.09	2.36	6.16	12.4	14.8	242	26	19	1	15	0.6	4	1.2	248	42	4.3	140	100	8	101.26	2.610169492	0	0	365	30	4	0	1
67	Male	25.4	Yes	No	No	Yes	No	5.5	3.82	2.14	8.83	13.4	12	146	23	102	0.9	14	0.4	3.3	1.4	347	29	3.7	134	101	8.7	90.837	4.126168224	0	0	365	30	2	1	0
80	Male	33.5	Yes	No	No	Yes	No	7.7	4.49	2.44	10.94	13.2	12.6	255	22	21	1.1	16	0.3	4	1.9	512	38	4.3	140	105	9.5	101.26	4.483606557	0	0	365	30	4	1	1
56	Male	27.9	No	Yes	No	Yes	No	14.9	5	2.62	18.32	12.7	15.1	184	25	22	0.8	9	0.4	4.1	3	263	42	3.8	142	102	8.1	102.749	6.992366412	0	0	365	30	4	0	1
62	Male	33.83333333	Yes	Yes	No	Yes	No	5.5	4.51	1.71	8.52	13.2	14.9	217	15	41	0.8	16	0.7	4.1	1.3	443	43	4.4	141	102	9.4	102.749	4.98245614	0	0	365	30	4	0	1
60	Male	30.1	No	Yes	No	Yes	No	9.1	4.66	3.1	10.75	12.1	14.5	227	37	33	1.7	37	0.4	4.1	1.8	424	41	4.6	140	103	9.7	102.749	3.467741935	0	0	365	30	4	0	1
62	Male	28.2	No	No	No	No	Yes	8.8	2.4	2.29	19.81	17.8	7.9	204	32	20	0.8	14	0.7	2.5	1.4	36	26	4	135	100	7.3	78.925	8.650655022	0	0	365	30	1	0	0
84	Male	24.2	No	Yes	No	No	No	6.5	3.64	0.98	5.39	14.3	9.7	252	14	16	1.5	54	0.3	3.3	1	450	40	4.8	138	100	8.2	90.837	5.5	0	0	365	30	2	1	0
74	Male	28.5	No	No	No	No	Yes	8.8	2.85	1.9	21.19	14.5	8	162	57	28	1	29	0.2	2.1	1.4	359	40	4.1	144	114	8	72.969	11.15263158	0	0	365	30	1	1	0
73	Male	21.415	Yes	No	No	Yes	No	10.1	4.19	1.31	11.06	12.5	13.3	219	27	28	0.8	17	1.2	3.7	1.6	470	41	3.7	139	101	10.1	95.68415909	8.442748092	0	0	365	30	3	1	0
72	Female	25	No	No	No	No	No	10.5	3.21	1.34	5.45	14.9	9.4	222	18	28	1	14	1.2	3.7	0.9	33	41	3.6	139	93	8.4	96.793	4.067164179	0	0	365	30	3	1	0
67	Male	27	Yes	No	No	No	No	4.9	3.23	1.84	3.71	12.8	11.2	66	23	28	0.9	12	1.3	3	1.4	387	37	3.9	137	104	7.7	86.37	2.016304348	0	1	268	30	2	1	0
23	Male	26.8	No	No	No	No	No	13	4.77	1.07	10.54	14	12.8	184	27	86	1.7	20	0.4	3.7	2.6	127	40	4.1	139	112	8.5	96.793	9.85046729	0	0	365	30	3	0	0
78	Female	34.87	No	No	No	Yes	No	6.3	3.71	0.92	4.38	13.3	11.4	256	20	33	0.8	17	0.5	3.3	1.8	436	40	4.3	139	102	8.7	90.837	4.760869565	0	0	365	30	2	1	0
77	Male	26.1	No	No	No	Yes	Yes	6.5	4.79	1.91	7.74	14.6	14.4	132	32	39	0.8	17	1.3	4.2	1.8	296	36	4.1	142	105	8	104.238	4.052356021	0	0	365	30	4	1	1
79	Female	19	No	No	No	No	Yes	10.1	3.74	1.34	10.03	13.1	12.3	220	47	52	0.6	15	0.3	3.5	1.2	77	48	3.7	135	103	8.6	88.12863636	7.485074627	0	0	365	30	2	1	0
42	Male	43	No	Yes	No	Yes	No	4.8	3.49	0.81	5.87	16.2	9.7	206	11	27	1	28	0.6	4.2	0.7	103	56	3.6	132	102	9.9	104.238	7.24691358	0	1	333	30	4	0	1
80	Male	32.58888889	Yes	Yes	No	Yes	No	5.1	3.86	0.95	3.43	12.9	11.8	131	30	38	1.2	27	0.3	3.5	1.2	387	38	3.5	139	101	8.4	93.815	3.610526316	0	0	365	30	3	1	0
86	Male	25.2	No	Yes	Yes	Yes	No	8.9	3.17	1.07	6.86	16.6	10.4	161	41	19	0.9	20	1.1	3.8	1	402	35	4.6	140	107	8.3	98.282	6.411214953	0	1	39	30	4	1	1
70	Male	24.2	Yes	No	No	Yes	No	9.3	3.45	2.37	7.96	11.9	11.1	190	28	21	0.9	27	0.3	3.8	0.8	377	56	4.7	141	99	9.2	98.282	3.358649789	0	0	365	30	4	1	1
67	Male	33.4	No	Yes	No	Yes	No	7.6	3.82	2.52	10.57	12.6	12.3	208	30	31	0.6	12	0.3	3.6	1.3	327	44	3.8	142	105	8.5	95.304	4.194444444	0	0	365	30	3	1	0
73	Male	24.7	Yes	Yes	No	Yes	No	10.6	4.65	2.23	10.75	12.3	13.9	242	23	13	0.9	14	0.7	4.1	1.1	335	46	3.8	140	101	9.7	102.749	4.820627803	0	0	365	30	4	1	1
56	Female	24.5	No	Yes	No	No	No	3.2	3.37	0.16	2.38	13.6	10.4	82	66	28	0.8	13	0.5	2.7	1.4	40	31	3.2	141	103	7	81.903	14.875	0	0	365	30	1	0	0
65	Male	33.6	Yes	No	No	No	No	6	4.56	1.41	7.99	12.2	13.7	191	60	42	1.2	17	0.6	4.5	2.5	283	41	4.5	140	102	8.3	108.705	5.666666667	0	0	365	30	4	1	1
56	Male	24	No	No	No	No	Yes	11.2	3.38	0.31	10.18	16.1	10.1	254	10	22	0.7	13	0.8	2.4	1.1	62	49	3.7	133	92	8.7	77.436	32.83870968	0	0	365	30	1	0	0
62	Male	36.95	Yes	No	No	Yes	No	12.2	5.73	3.59	7.7	13.5	15.2	216	75	69	0.9	10	0.4	4.1	1.2	159	44	4.7	136	104	9.9	102.749	2.144846797	0	0	365	30	4	0	1
73	Male	23.05	No	Yes	No	Yes	No	10.3	3.15	3.69	11.19	14.5	9.3	222	16	18	1	56	0.2	4.1	0.8	308	45	4.2	141	95	9.4	102.749	3.032520325	0	0	365	30	4	1	1
83	Female	32.08571429	No	No	No	No	No	12	3	1.77	9.19	13.6	7.3	244	14	11	1	19	0.4	3.3	1.8	85	31	4.3	141	101	8.4	90.837	5.192090395	0	1	350	30	2	1	0
71	Female	23.6	Yes	Yes	No	Yes	No	10.6	3.64	1.46	5.26	13.7	10.7	207	28	28	1.2	17	0.5	3.6	1	310	42	3.5	141	101	10.3	95.304	3.602739726	0	0	365	30	3	1	0
72	Male	28.6	Yes	No	No	Yes	No	3.9	3.79	1.37	10.43	12.4	11.6	233	13	15	0.8	19	0.4	3.4	1.1	322	42	3.5	139	102	8.9	92.326	7.613138686	0	0	365	30	3	1	0
65	Female	27.1	No	No	No	No	No	16.9	3.18	1.59	14	13.7	9.4	334	25	31	1.5	19	0.3	2.6	1.5	67	42	3.1	143	105	7.7	80.414	8.805031447	0	0	365	30	1	1	0
64	Female	24.1	Yes	No	No	Yes	No	13.8	3.77	1.55	6.86	13.8	11.8	273	13	22	0.9	14	0.2	3.9	0.8	439	32	4.1	144	108	8.8	99.771	4.425806452	0	0	365	30	4	0	1
77	Male	22.7	No	Yes	No	No	No	2.6	3.72	0.26	2.11	12.7	12	101	10	15	0.8	18	0.8	2.7	2.8	80	33	4	133	99	8.5	81.903	8.115384615	0	0	365	30	1	1	0
81	Female	26.8	Yes	No	No	Yes	No	10.9	4.44	3.22	8.47	13.6	12.5	234	8	14	0.7	15	0.3	4	0.9	276	43	4.4	139	103	8.5	101.26	2.630434783	0	0	365	30	4	1	1
49	Male	28.7	No	No	No	Yes	No	6.3	4.75	1.5	4.05	13.2	14.2	215	22	21	1	16	0.7	4.1	1.2	108	41	3.4	138	101	10.1	102.749	2.7	0	0	365	30	4	0	1
67	Male	36.06666667	Yes	No	Yes	Yes	No	8.1	4.04	3.64	16.06	13.9	11.9	202	36	24	1.4	32	1.2	3.6	1.4	176	40	3.6	140	104	9	95.304	4.412087912	0	0	365	30	3	1	0
75	Female	29.3125	No	Yes	No	Yes	No	7.7	2.99	1.78	5.35	13.2	9	166	23	28	0.9	17	0.7	3	1.7	49	40	4	138	100	8.5	86.37	3.005617978	0	0	365	30	2	1	0
37	Female	24.05	No	No	No	No	No	10.7	3.13	0.56	7.28	12.6	11.1	136	23	28	2.1	19	0.4	2	1.4	53	55	4.1	139	94	8.7	71.48	13	0	0	365	30	1	0	0
68	Female	22.8	No	Yes	No	No	Yes	11.4	4.29	1.93	9.74	14.7	10.7	237	27	17	0.5	19	0.5	3.5	1.3	246	47	4.3	139	101	8.7	93.815	5.046632124	0	0	365	30	3	1	0
74	Male	20.34	No	No	No	Yes	Yes	12.8	4.15	1.86	8.83	12.8	12.8	281	14	18	1.5	20	0.2	3.5	1.4	399	39	3.6	134	93	8.8	90.66854545	4.747311828	0	0	365	30	2	1	0
57	Male	37.27777778	No	Yes	No	Yes	No	16.3	4.72	1.33	6.46	15.8	14.3	106	32	50	1.1	19	1.3	3.4	1.4	278	34	4.4	137	105	9	92.326	4.857142857	0	0	365	30	3	0	0
74	Male	26.7	Yes	No	No	No	No	7.9	3.58	1.42	10.08	12.8	12.6	135	9	15	0.8	10	0.5	3.7	1.6	388	38	3.8	137	103	8	96.793	7.098591549	0	0	365	30	3	1	0
67	Female	23.8	No	No	No	No	No	6.6	4.33	1.89	7.07	12.1	14	246	22	21	0.7	10	0.5	4.4	1.2	435	43	4	138	102	9.5	107.216	3.740740741	0	0	365	30	4	1	1
90	Female	32.7	Yes	No	No	No	No	10.9	4.03	1.37	8.62	13.6	12.8	173	47	28	0.8	20	0.7	4.1	1.4	24	52	4	140	98	9.5	102.749	6.291970803	0	0	365	30	4	1	1
72	Male	21.375	No	Yes	No	Yes	Yes	14	4.3	1.42	11.1	13.7	12.6	178	45	28	1.8	56	0.3	3.5	1.7	64	40	5.4	137	101	8	92.63034091	7.816901408	0	0	365	30	3	1	0
78	Female	27.9	No	No	No	Yes	No	7.1	2.6	1.3	4.72	15.8	7.2	295	17	18	1	44	0.5	3.6	1.1	82	42	3.8	139	101	9.2	95.304	3.630769231	0	0	365	30	3	1	0
64	Male	28.89444444	No	No	No	Yes	No	12.9	4.26	0.36	12.35	13.4	12.8	194.5	13	22	1.1	21	0.7	4.1	2.5	363	33	4.8	141	99	9.9	102.749	34.30555556	0	0	365	30	4	0	1
84	Female	22.025	No	No	No	Yes	No	5.7	3.3	0.4	4.76	13.1	10.5	142	39	64	0.7	13	0.3	2.6	1.1	140	39	3.8	133	103	7.1	80.414	11.9	0	0	365	30	1	1	0
75	Male	42	Yes	Yes	No	No	No	8.8	2.96	1.55	0	17.2	8.8	194.5	33	23	1	14	0.6	3.9	2.4	107	45	3.7	140	102	8.2	99.771	0	0	0	365	30	4	1	1
65	Female	27.4	No	Yes	No	No	Yes	16.7	3.57	2.44	13.22	13.9	11.6	194.5	23	28	0.9	25	0.6	3.4	2	35	44	4.6	141	100	8.9	92.326	5.418032787	0	0	365	30	3	1	0
82	Female	26.8	No	No	No	Yes	Yes	11.6	4.23	1.23	8.47	13.6	8	261	17	24	1.7	36	0.5	3.7	2.4	340	42	4.1	140	105	9.5	96.793	6.886178862	0	0	365	30	3	1	0
74	Female	41.06	No	Yes	No	Yes	No	6.2	3.59	1.26	3.05	14.3	9.7	197	6	34	1.4	20	0.4	3	1.4	24	42	3.4	139	103	10.4	86.37	2.420634921	0	0	365	30	2	1	0
69	Female	26	Yes	Yes	No	Yes	No	7.6	4.17	1.5	2.91	13	11.9	203	23	28	0.9	16	0.4	3.8	1.4	274	43	3.6	142	104	8	98.282	1.94	0	0	365	30	4	1	1
70	Female	30.30833333	Yes	Yes	Yes	Yes	No	16.8	4.08	0.8	8.83	15.3	11	194.5	38	39	0.8	10	1	2.5	1.6	83	36	3.9	139	102	9	78.925	11.0375	0	0	365	30	1	1	0
68	Male	29.4	No	No	No	No	No	7.9	4.3	2.04	10.87	13.2	13.6	169	19	61	0.7	15	1.2	4	1.4	282	41	4.1	143	108	8.9	101.26	5.328431373	0	0	365	30	4	1	1
69	Male	27.4	Yes	No	No	Yes	No	8.8	3.06	2.52	14.98	12.8	10.4	114	26	32	1	19	0.5	3.3	1	216	44	4.1	138	108	8.1	90.837	5.944444444	0	0	365	30	2	1	0
49	Male	21.34	No	No	No	No	No	13	4.24	1.55	9.04	13.5	12.6	231	14	26	0.9	7	0.4	2.9	1.3	67	44	4.1	136	97	8.2	83.63	5.832258065	0	0	365	30	2	0	0
74	Male	27.21666667	No	Yes	No	No	No	10.3	3.02	0.56	6.84	14.1	8.6	82	19	40	1	19	0.2	3.2	1	122	31	5	137	100	7.8	89.348	12.21428571	0	0	365	30	2	1	0
77	Female	18.6	Yes	No	No	No	Yes	11.8	3.3	0.99	2.39	15	9.5	286	52	55	0.8	17	0.5	2.2	1	48	46	3.9	135	106	8	68.01345455	2.414141414	0	0	365	30	1	1	0
49	Female	22.5	Yes	No	No	Yes	No	7.1	4.03	2.45	6.75	12.8	12.4	217	8	13	0.7	12	0.2	4.1	1.3	445	41	4.1	140	107	8.6	102.749	2.755102041	0	0	365	30	4	0	1
64	Male	27.32307692	Yes	No	No	Yes	No	10.8	4.46	1.07	9.34	13.4	14	185	64	28	0.8	17	0.3	3.6	1.3	214	42	3.3	140	103	8.1	95.304	8.728971963	0	0	365	30	3	0	0
65	Male	28.275	No	No	No	Yes	No	9.7	4.5	3.92	7.94	12.7	13	163	23	28	1.7	22	0.5	3.8	1.3	291	38	4.6	140	105	9.1	98.282	2.025510204	0	0	365	30	4	1	1
79	Male	25.7	No	No	No	No	No	8.8	3.95	3.79	14.1	14.5	12.4	242	56	87	1	49	0.5	2.8	2.7	30	31	4.3	133	95	7.7	83.392	3.720316623	0	0	365	30	2	1	0
69	Female	33	Yes	Yes	Yes	Yes	No	18.9	2.93	0.89	17.47	15.6	8.1	194.5	11	18	0.6	10	0.5	2.1	1.15	187	33	4.8	140	105	8.2	72.969	19.62921348	0	0	365	30	1	1	0
76	Male	29.93333333	No	Yes	No	Yes	Yes	8.8	4.69	0.54	10.58	13.4	14.4	229	17	18	1.3	22	1	3.8	1.4	351	42	4.6	143	105	9.1	98.282	19.59259259	0	0	365	30	4	1	1
84	Female	25.9	No	No	No	Yes	No	9.9	4.7	1.46	8.2	13.6	10.9	230	66	22	0.9	19	0.3	2.8	1.3	31	38	3.8	139	102	8.7	83.392	5.616438356	0	1	62	30	2	1	0
34	Male	39.65	Yes	No	No	No	No	9.9	4.78	3.27	15.11	12.1	14.3	193	75	53	0.9	12	0.4	4	1.19	206	39	3.8	136	100	8.8	101.26	4.620795107	0	0	365	30	4	0	1
83	Male	25.2	No	Yes	No	Yes	Yes	12	5.37	1.79	8.93	13.6	14	218	37	24	1	19	1.1	2.7	1.7	36	50	4.9	141	104	8.8	81.903	4.988826816	0	1	162	30	1	1	0
73	Female	22.4	No	No	No	No	No	17	4.16	1	13.65	13.6	12.6	134	23	28	0.6	24	0.8	2	1.4	32	32	3.3	130	99	7.1	71.48	13.65	0	1	148	30	1	1	0
70	Male	23.7	No	No	Yes	No	No	7.7	3.88	1.19	5.07	13	12.2	266	22	22	1	21	0.9	4	2.3	83	49	4.4	139	101	9.1	101.26	4.260504202	0	0	365	30	4	1	1
87	Male	26.6	Yes	No	No	Yes	Yes	8.4	3.99	2.44	9.98	12.7	12.5	221	16	23	1.2	23	0.7	3.5	1	206	39	4.2	140	102	9.8	93.815	4.090163934	0	0	365	30	3	1	0
70	Male	41.82413793	Yes	No	No	Yes	No	11.3	4.35	0.71	10.03	12.3	13.7	176	13	11	0.9	10	0.9	4.1	1.2	268	35	3.9	140	103	9.1	102.749	14.12676056	0	0	365	30	4	1	1
82	Male	21.5	No	No	No	Yes	Yes	12	4.44	3.43	14.58	13.6	13.1	219	6	16	1.6	27	0.4	4.1	2.1	375	45	4.5	140	106	7.8	101.8012727	4.250728863	0	0	365	30	4	1	1
79	Female	30	No	Yes	No	Yes	No	12.2	4.07	1.84	8.14	13.6	9.2	194.5	31	59	1.1	29	0.5	3.7	1.1	116	41	3.6	138	99	8.8	96.793	4.423913043	0	0	365	30	3	1	0
74	Female	33.5	Yes	No	No	Yes	No	7.7	3.49	1.36	7.2	12.8	10.7	199	12	20	0.8	17	0.3	3.8	1.1	368	42	4.2	139	102	8.9	98.282	5.294117647	0	0	365	30	4	1	1
91	Female	20.05	No	Yes	No	No	No	9	2.71	1.14	12.33	13.8	8.7	340	33	38	1	40	0.3	4.2	2.6	105	36	4.9	137	98	9.8	100.5418636	10.81578947	0	1	237	30	4	1	1
64	Male	28.9	Yes	No	No	Yes	No	5.3	4.95	1.76	8.28	15.4	12.5	259	36	29	1.1	13	0.5	4.1	1.4	385	37	5.3	142	106	8.9	102.749	4.704545455	0	0	365	30	4	0	1
82	Male	29	Yes	Yes	No	Yes	Yes	7.7	3.02	1.03	2.39	12.6	9.7	178	22	22	1	50	0.3	3.4	1.4	186	42	4.6	135	95	8.6	92.326	2.32038835	0	1	65	30	3	1	0
75	Male	24.2	No	No	No	No	Yes	8.7	2.41	1.18	11.56	14.7	7.5	196	7	12	1	19	0.4	3.4	0.9	339	40	4.8	139	103	8.9	92.326	9.796610169	0	0	365	30	3	1	0
91	Male	28.75625	No	No	No	Yes	No	8.8	4.61	0.97	8.83	14.6	13.3	160	9	13	1.6	31	0.5	3.3	2	70	32	3.2	135	95	8.5	90.837	9.103092784	0	0	365	30	2	1	0
88	Male	23	No	Yes	No	Yes	No	5	2.33	0.31	0.32	13.6	8.3	98	23	47	1	42	0.6	2.9	1.2	164	30	4.3	137	95	7.9	84.881	1.032258065	0	0	365	30	2	1	0
87	Male	26.9	Yes	No	No	No	No	9.5	3.82	1.63	6.93	12.9	12.2	185	35	28	1.5	22	0.4	3.9	1.1	533	31	4.5	138	104	8.5	99.771	4.251533742	0	0	365	30	4	1	1
89	Male	15.2	No	Yes	No	No	No	1.5	2.5	0.51	0.74	13.6	8.3	113	18	15	1.2	38	0.7	2.6	1.1	57	40	4.3	134	95	8.2	67.52490909	1.450980392	0	1	40	30	1	1	0
83	Female	25.6	No	Yes	No	Yes	Yes	5.7	2.95	1.93	10.22	13.6	7.5	186	21	22	1	19	0.5	2.8	1.2	445	40	4.5	131	95	8.5	83.392	5.295336788	0	1	46	30	2	1	0
71	Male	23.1	No	No	No	No	No	19.5	4.39	0.31	17.9	14.4	14.3	253	23	28	2	41	0.6	3.6	2.5	56	54	4.9	135	103	8	95.304	57.74193548	0	0	365	30	3	1	0
64	Male	39.46153846	Yes	Yes	No	Yes	No	11.3	5	3.66	11.14	12.7	14.8	226	39	19	1.3	25	0.3	4.5	1.3	300	43	4.5	136	99	8	108.705	3.043715847	0	0	365	30	4	0	1
79	Female	26	No	Yes	No	Yes	No	13.9	4.59	2.61	15.84	13.7	12.8	209	36	54	0.8	30	0.8	3.9	2.2	254	40	4.3	143	104	9.6	99.771	6.068965517	0	0	365	30	4	1	1
67	Female	30.7	No	Yes	Yes	Yes	Yes	7.5	3.8	4.22	9.61	14.9	10.6	172	14	19	1.7	43	0.4	3.6	1	388	39	5.1	144	99	9.4	95.304	2.277251185	0	0	365	30	3	1	0
67	Male	27.3	No	No	No	Yes	No	4.7	4.93	1.86	6.35	13.5	14.8	172	19	21	0.8	14	0.4	4	1	485	36	4.7	137	101	8.8	101.26	3.413978495	0	0	365	30	4	1	1
72	Female	21.42	Yes	No	No	Yes	No	7.7	4.39	1.45	5.64	12.4	14.5	198	23	63	0.8	8	0.5	4.2	2.5	324	46	3.3	147	107	9	103.1386364	3.889655172	0	0	365	30	4	1	1
92	Female	27.45	Yes	No	No	Yes	No	13.4	1.93	2.52	6.5	13.6	5.5	297	37	49	1.1	46	0.5	2.3	2	24	51	4.8	148	108	7.7	75.947	2.579365079	0	0	365	30	1	1	0
71	Female	33.15	No	No	No	No	Yes	18.3	4.1	2.18	14.61	16.1	12.1	232	74	28	1	17	0.9	3.3	1.9	427	42	4.5	142	103	8.9	90.837	6.701834862	0	0	365	30	2	1	0
52	Female	37.2	Yes	Yes	No	Yes	No	19.1	4.59	2.71	9.62	13.8	12.8	292	41	28	0.6	8	1	2.9	1.5	52	40	4.3	131	97	8.6	84.881	3.549815498	0	0	365	30	2	0	0
72	Female	27.45	No	Yes	No	Yes	Yes	10.1	2.83	2.82	9.34	13.6	8.1	224	29	25	1	19	0.6	3.5	1.2	166	33	4	135	97	9.3	93.815	3.312056738	0	1	138	30	3	1	0
51	Male	30.66666667	Yes	Yes	No	Yes	No	14.2	4.51	1.55	14.45	12.7	12.6	313	28	41	0.8	13	0.9	3.8	1.1	252	49	3.5	138	100	9.8	98.282	9.322580645	0	0	365	30	4	0	1
50	Male	22.2	No	Yes	No	Yes	No	13	5.01	1.72	7.13	12.7	14.1	231	18	49	0.6	12	0.7	3.4	1.5	112	32	4.1	133	97	9.4	92.326	4.145348837	0	0	365	30	3	0	0
92	Female	23.35	No	No	No	No	No	10.4	4.72	1.31	7.98	15.9	14.4	140	23	28	1.9	35	1.5	3.6	2.8	43	54	4.1	144	105	10.3	95.304	6.091603053	0	1	297	30	3	1	0
89	Male	29.52903226	No	Yes	No	Yes	No	9.6	4.33	1.55	19.09	13.5	12.6	193	12	14	1.2	27	0.9	3.5	1.4	183	45	4.4	139	101	8.9	93.815	12.31612903	0	1	35	30	3	1	0
76	Male	28	Yes	Yes	No	Yes	No	5.4	3.72	2.44	5.62	13.5	11.1	204	14	23	1.1	19	1	3.2	0.6	373	44	4.8	138	106	8.1	89.348	2.303278689	0	0	365	30	2	1	0
82	Male	24	No	Yes	Yes	Yes	No	11.3	3.72	3.5	10.3	12.9	11.4	285	49	41	1.4	18	0.7	4.1	0.9	446	36	3.6	141	107	9	102.749	2.942857143	0	0	365	30	4	1	1
57	Male	34.5	No	Yes	No	No	No	10.8	5.31	0.86	9.4	14.4	15.6	272	28	82	1	34	0.4	2.9	2.4	168	40	4.8	129	102	8.4	84.881	10.93023256	0	0	365	30	2	0	0
76	Male	22.4	No	No	No	No	No	6.6	4.28	1.59	10.17	12	12.4	248	14	22	0.7	9	0.7	3.8	1.4	404	30	4.1	137	102	9.1	98.282	6.396226415	0	0	365	30	4	1	1
62	Male	37.5	Yes	No	No	Yes	No	6.6	4.53	1.8	4.17	12.7	13.4	207	30	22	1.2	21	0.4	3.8	0.7	192	42	3.9	134	95	9.3	98.282	2.316666667	0	0	365	30	4	0	1
69	Female	27.4	No	Yes	No	Yes	No	12.1	4.1	3.52	6.86	12.1	13.2	348	23	75	0.7	22	0.4	4.1	2.6	385	46	3.9	139	102	9.6	102.749	1.948863636	0	0	365	30	4	1	1
67	Male	32.56666667	No	Yes	No	Yes	No	10.2	4.94	1.25	3.75	14.4	13.8	159	28	21	1.3	35	0.4	4.7	1.3	403	44	4.2	137	94	10	111.683	3	0	0	365	30	4	1	1
58	Male	18.275	Yes	No	No	Yes	No	12.9	3.27	0.79	10.31	15.5	9.3	131	74	92	1.8	19	0.9	2.7	1.3	24	44	4.1	143	104	8.2	74.84243182	13.05063291	0	0	365	30	1	0	0
62	Male	29.3	No	No	No	Yes	No	9.9	4.59	2.54	17.4	13.7	13.9	213	37	35	1.2	17	0.6	4	1.8	372	35	4.2	140	101	8.4	101.26	6.850393701	0	0	365	30	4	0	1
87	Female	22.07931034	No	Yes	No	Yes	No	12.6	4.2	2.14	9.73	14.2	11.7	157	25	111	1.1	38	0.4	3.9	1.5	433	31	4.1	137	104	9.1	99.771	4.546728972	0	0	365	30	4	1	1
86	Male	26.93333333	No	No	No	No	No	5.9	3.39	0.93	4.29	13.1	11.8	179	14	30	0.8	15	0.9	3.3	1.4	326	39	4.4	140	105	9	90.837	4.612903226	0	0	365	30	2	1	0
57	Female	38.75	Yes	Yes	No	No	No	15.1	4.75	1.55	14.42	14.7	13	205	42	37	0.7	15	0.5	3.8	0.9	346	45	4.1	137	101	8.5	98.282	9.303225806	0	0	365	30	4	0	1
77	Male	26.5	Yes	No	No	Yes	No	8.6	4.61	1.13	6.7	13.8	13.7	229	16	22	0.9	20	0.6	4	2.7	399	36	4.1	139	105	9.7	101.26	5.92920354	0	0	365	30	4	1	1
77	Female	26.4	No	Yes	No	Yes	No	14.9	3.81	1.55	8.83	13.1	12	309	21	16	0.8	24	0.5	3.6	1.9	538	40	4.4	137	103	8.5	95.304	5.696774194	0	0	365	30	3	1	0
91	Female	22.79583333	No	No	No	Yes	No	8.8	3.92	1.55	8.83	16.6	10	146	23	28	0.7	29	1	3.5	1.8	50	29	4	145	105	7.7	93.815	5.696774194	0	0	365	30	3	1	0
71	Male	20.6	No	No	No	Yes	Yes	10.1	3.92	0.83	8.15	13.8	12.2	134	23	28	0.9	26	0.5	2.5	0.9	60	49	3.7	137	104	7.1	76.27136364	9.819277108	0	0	365	30	1	1	0
79	Female	16.6	No	No	No	No	No	12.3	2.98	0.72	3.51	12.6	10.9	180	28	55	0.6	9	0.6	3.7	1	105	51	4.5	131	93	8	86.55754545	4.875	0	0	365	30	2	1	0
44	Male	32	Yes	Yes	No	Yes	No	10	3.95	1.65	12.8	12.3	12.4	197	31	19	0.8	13	1.2	2.9	0.8	102	35	3.9	138	106	8.3	84.881	7.757575758	0	0	365	30	2	0	0
76	Female	21.1	No	No	No	No	No	9	3.5	1.07	8.25	14.1	11	188	21	34	1.6	29	0.2	2.5	1.4	199	38	3.6	135	95	10	77.21909091	7.710280374	0	1	256	30	1	1	0
62	Male	31	No	Yes	No	Yes	No	8.2	2.93	0.59	2.96	15.5	8	242	6	22	2.1	34	0.2	3.6	0.7	460	52	4.8	140	102	8.7	95.304	5.016949153	0	0	365	30	3	0	0
85	Female	25.86666667	No	Yes	No	Yes	No	5.9	3.17	2.13	9.75	15.6	8.8	184	22	45	1.7	49	0.5	3.1	1.3	122	36	4.2	144	109	8.6	87.859	4.577464789	0	0	365	30	2	1	0
71	Female	27.7	Yes	No	No	Yes	Yes	10.4	4.46	1.89	10.61	13.6	13.8	291	31	25	0.8	16	0.3	4.6	1	405	40	4.6	140	100	8	110.194	5.613756614	0	0	365	30	4	1	1
71	Female	27.5	No	No	No	No	No	6.8	4.26	1.46	4.75	12.7	13.4	209	17	25	0.9	10	1	4.1	0.9	400	40	4.1	139	104	9.2	102.749	3.253424658	0	0	365	30	4	1	1
68	Male	37.95	No	Yes	No	Yes	No	8.3	6.27	2.54	15.12	15.4	18	191	24	17	0.8	14	0.8	3.5	1.1	139	45	4.3	140	99	8.8	93.815	5.952755906	0	0	365	30	3	1	0
78	Male	29	Yes	Yes	No	Yes	No	9.8	4.15	1.43	9.3	11.9	13.8	267	29	36	0.9	15	0.4	4	1.5	301	48	4.2	141	105	9.1	101.26	6.503496503	0	0	365	30	4	1	1
56	Male	37.4	Yes	No	No	Yes	No	8.6	5.11	1.82	12.71	12.8	16.1	282	16	14	0.8	10	1.5	4.2	1.2	340	39	3.7	136	99	9.5	104.238	6.983516484	0	0	365	30	4	0	1
73	Male	33.3	No	No	No	No	No	9.2	4.21	1.8	12.32	12.9	12.1	150	27	47	1.2	17	0.6	3.6	1.4	197	39	4.6	136	104	8.7	95.304	6.844444444	0	0	365	30	3	1	0
61	Male	38.3	No	Yes	No	Yes	No	7.4	5.85	2.93	13.21	14.3	13.8	211	23	124	0.9	17	0.3	3.7	2.4	259	49	5.2	138	99	8.4	96.793	4.508532423	0	0	365	30	3	0	0
58	Female	27.4	No	Yes	No	No	No	19.5	3.64	0.78	18.33	15	7.5	207	9	18	1.6	17	0.7	2.3	1.4	24	52	4.2	139	102	7.6	75.947	23.5	0	0	365	30	1	0	0
74	Male	37.25	No	Yes	No	Yes	Yes	6.8	2.98	1.35	11.12	16.6	8.9	106	29	50	1.8	27	0.8	3.8	1.2	146	42	4.2	140	105	9.2	98.282	8.237037037	0	0	365	30	4	1	1
66	Male	29.5	Yes	Yes	No	No	No	8.6	3.67	1.36	20.2	13.8	11.2	194.5	33	47	1.4	19	0.4	3.5	2.9	374	33	4.5	137	97	8.7	93.815	14.85294118	0	0	365	30	3	1	0
58	Male	30.9	No	Yes	No	No	No	8.3	2.99	0.67	3.22	12.5	8.8	176	31	32	2.1	36	0.8	3.1	2	82	45	5	138	104	8.3	87.859	4.805970149	0	0	365	30	2	0	0
61	Male	23.75	No	No	No	No	No	7.7	4.55	1.75	10	13.5	14.2	193	16	20	1	10	0.6	4.3	1	475	33	4.2	143	108	9.2	105.727	5.714285714	0	0	365	30	4	0	1
84	Male	26.1	Yes	Yes	No	Yes	No	4.6	3.2	1.41	6.87	13.6	7.4	167	14	17	0.8	22	0.2	3.8	1.3	433	37	3.6	139	98	9.6	98.282	4.872340426	0	0	365	30	4	1	1
72	Male	23.8	No	No	No	Yes	No	7.8	3.67	1.27	5.85	14.7	11.5	210	21	59	2	49	1	3.8	1.1	111	30	3.2	140	100	8.4	98.282	4.606299213	0	0	365	30	4	1	1
59	Male	26.4	Yes	No	No	Yes	Yes	11	5.41	3.25	6.06	14.6	16.4	220	67	35	1.1	35	0.7	3.9	1.2	480	34	4.4	139	102	9.1	99.771	1.864615385	0	0	365	30	4	0	1
73	Male	24	Yes	Yes	No	Yes	No	11.3	4.57	2.5	13.04	12.8	14	242	18	19	1	21	0.7	4.1	0.9	448	35	3.7	139	100	8.1	102.749	5.216	0	0	365	30	4	1	1
56	Male	32.3	No	Yes	No	Yes	No	11.3	6.16	1.55	13.82	14.4	16.6	214	23	19	0.8	12	0.5	4.5	1.9	400	40	4.7	138	101	9.6	108.705	8.916129032	0	0	365	30	4	0	1
65	Male	25	Yes	No	No	No	No	2.7	4.1	0.44	1.7	11.8	12.7	218	18	20	0.8	10	1.1	4.5	1.2	371	43	4.6	137	102	9.2	108.705	3.863636364	0	0	365	30	4	1	1
54	Male	29.4	Yes	No	No	Yes	No	8.8	4.73	1.2	20.27	13.1	14.4	225	37	28	0.6	10	0.9	2.3	1.4	57	40	3.5	143	102	7.2	75.947	16.89166667	0	0	365	30	1	0	0
58	Male	30	Yes	Yes	No	No	No	5.4	5.59	2.56	11.93	14.7	15.2	180	62	84	1	19	1.2	4.5	1.4	435	35	4.1	140	101	9.4	108.705	4.66015625	0	0	365	30	4	0	1
79	Female	32.55	No	Yes	No	Yes	No	8	3.5	2.78	4.89	12.6	10.9	246	18	27	1	22	0.2	3.4	1.7	205	43	4.4	139	104	9.4	92.326	1.758992806	0	0	365	30	3	1	0
66	Female	16.46666667	Yes	Yes	No	No	No	4.8	3.76	1.65	6.91	13	10.3	183	25	30	0.9	14	0.2	3.5	1.3	437	37	4.2	139	102	9.2	83.32681818	4.187878788	0	0	365	30	2	1	0
65	Male	22.4	No	No	Yes	No	No	2.6	3.35	0.7	1.78	15.9	11	206	6	16	2	19	0.4	3.7	2.8	75	40	4.5	142	101	9.1	96.793	2.542857143	0	0	365	30	3	1	0
56	Male	26.1	No	No	No	Yes	No	5.7	4.55	1.24	5.83	12.9	14	269	17	21	1	14	0.9	3.9	0.8	440	38	3.9	141	105	8.8	99.771	4.701612903	0	0	365	30	4	0	1
66	Male	36.9	Yes	Yes	No	No	No	7	3.04	3.75	10.22	15.7	9.8	130	15	34	1.1	33	0.8	3.1	2.1	48	37	4.2	143	104	8.7	87.859	2.725333333	0	0	365	30	2	1	0
85	Female	31.06666667	Yes	No	No	Yes	No	11.9	4.61	2.44	12.22	15.2	13.3	194.5	13	20	1	25	0.6	3.6	1.8	469	38	4.1	139	103	8.9	95.304	5.008196721	0	0	365	30	3	1	0
66	Male	27.9	Yes	No	No	No	No	7.3	4.39	1.11	5.87	12.4	13.7	231	20	28	1	14	0.6	3.8	1.4	427	39	4.2	140	102	8.8	98.282	5.288288288	0	0	365	30	4	1	1
68	Female	21.75	Yes	No	No	Yes	No	7.7	3.08	2.81	6.49	12.6	10.3	168	45	71	0.6	11	0.2	3.2	1.3	384	32	3.6	136	101	8.3	88.87413636	2.309608541	0	0	365	30	2	1	0
85	Female	24.2	No	No	No	No	No	9	4.21	1.73	6.67	16.4	12.9	142	76	111	1.8	45	0.5	3.5	3.2	114	40	4	137	96	9.8	93.815	3.855491329	0	0	365	30	3	1	0
77	Female	23	No	Yes	No	Yes	No	11.2	4.09	1.42	13.31	12.8	12.2	342	13	21	1.9	33	0.3	4.3	1.5	363	39	4.4	136	103	8.2	105.727	9.373239437	0	0	365	30	4	1	1
70	Female	30.92222222	Yes	No	No	Yes	No	7.8	4.76	1.22	9.75	13.6	13.5	194.5	27	24	0.7	14	0.5	3.8	2	369	45	3.7	142	105	9.5	98.282	7.991803279	0	0	365	30	4	1	1
55	Male	29.3	No	Yes	No	Yes	No	17.8	2.81	1.19	14.25	12.8	8.1	221	14	13	1.5	25	0.5	3.1	0.9	65	37	3.9	133	92	9.1	87.859	11.97478992	0	0	365	30	2	0	0
83	Female	32.7	No	Yes	No	No	No	2.7	2.64	0.53	1.92	13.6	8.3	64	23	34	1.3	31	1.2	2.3	2.1	192	30	4.3	134	100	8.1	75.947	3.622641509	0	1	190	30	1	1	0
60	Male	24.6	No	No	No	Yes	No	7.7	4.43	2.31	10.65	12.8	13.3	175	8	18	0.9	13	0.2	3.7	1.3	419	44	4.3	138	103	8.3	96.793	4.61038961	0	0	365	30	3	0	0
72	Male	30.5	No	No	No	No	No	10.7	4.87	1.27	8.37	13.3	14	203	24	35	1.1	12	0.8	4.5	1.4	39	41	3.9	142	102	8.9	108.705	6.590551181	0	0	365	30	4	1	1
59	Male	31.7	Yes	No	No	Yes	No	14.2	4.69	2.42	13.74	12.8	14.8	206	55	86	1	13	0.8	4.5	0.9	415	40	4.1	138	102	9.6	108.705	5.67768595	0	0	365	30	4	0	1
77	Female	24.55	Yes	No	No	Yes	Yes	8.8	2.88	1.71	21.26	16.3	8.5	295	22	37	1.6	45	1.2	3	1.6	77	35	3.6	142	109	7.9	86.37	12.43274854	0	0	365	30	2	1	0
47	Male	29.2	No	No	No	No	No	7.8	3.85	0.62	6.72	13.6	11.4	158	23	57	0.9	12	1.3	2.7	1.4	44	36	3.8	136	102	7.6	81.903	10.83870968	0	0	365	30	1	0	0
82	Male	35.3	No	Yes	No	No	Yes	7.6	3.53	0.93	5.17	15.9	10.8	207	10	20	1.8	53	0.5	2.8	1.5	290	43	3.9	137	95	8.9	83.392	5.559139785	0	0	365	30	2	1	0
66	Female	22.3	Yes	Yes	No	Yes	No	8.2	4.22	1.43	5.57	12.1	13.3	238	28	26	0.7	14	0.2	4.2	2.3	401	37	4	140	101	8.8	104.238	3.895104895	0	0	365	30	4	1	1
20	Female	21.3	No	No	No	No	No	6.8	4.87	0.86	5.45	13	14.3	226	23	28	0.9	14	1.1	3.3	1.6	26	40	4.3	146	113	7.4	89.51018182	6.337209302	0	0	365	30	2	0	0
66	Female	30	Yes	No	No	No	No	5.7	4.12	2.08	6.72	13	11.9	336	7	16	0.9	15	1	4	1.3	410	36	3.4	139	100	9.1	101.26	3.230769231	0	0	365	30	4	1	1
74	Male	25.2	No	No	No	No	No	14.1	6.32	0.6	18.4	13.6	14	194.5	16	27	0.6	18	1.4	3	1.1	354	36	4.8	136	105	8.1	86.37	30.66666667	0	0	365	30	2	1	0
57	Male	26.85	No	Yes	No	No	No	3.9	2.81	0.63	3.27	15.9	10.3	62	34	28	1.9	26	1.2	3.8	2.7	388	42	3.8	145	112	8.1	98.282	5.19047619	0	1	73	30	4	0	1
71	Male	36.3	No	No	No	Yes	No	10.3	4.49	3.11	8.83	13.4	13.6	232	44	26	1.2	28	0.7	4.1	1.4	270	41	4.5	142	98	8.6	102.749	2.839228296	0	0	365	30	4	1	1
45	Female	32.05833333	No	Yes	No	No	No	6.3	4.02	0.77	4.95	13.9	11.7	110	13	19	1	19	0.3	4.1	0.4	282	38	4.7	135	96	9.4	102.749	6.428571429	0	0	365	30	4	0	1
77	Male	42.4	No	Yes	No	No	No	11.5	3.21	0.74	9.76	14.8	10.4	186	33	40	1.3	30	0.4	2.9	1.2	380	51	4.2	138	94	8.1	84.881	13.18918919	0	0	365	30	2	1	0
74	Female	36.4	Yes	No	No	No	No	10	4.53	1.7	10.5	14.2	12.8	177	21	28	0.7	13	0.7	4.2	1.5	326	42	3.8	144	103	7.4	104.238	6.176470588	0	0	365	30	4	1	1
69	Male	23.89677419	Yes	Yes	No	No	No	7.5	3.93	0.99	9.07	15.2	12.7	209	12	20	1.2	22	0.3	3.1	1	420	41	4	140	104	8.8	87.859	9.161616162	0	0	365	30	2	1	0
65	Male	26.6	No	No	No	No	No	7.7	4.65	2.97	7.44	13.6	14.1	232	23	48	0.7	8	0.6	4.3	1.3	178	36	4.2	138	102	8.8	105.727	2.505050505	0	0	365	30	4	1	1
68	Male	35.01666667	Yes	No	No	Yes	No	8.2	4.29	0.99	16.67	13.2	12.9	161	18	27	1.3	27	1.1	4	1.5	289	44	4	140	103	9.4	101.26	16.83838384	0	0	365	30	4	1	1
84	Female	17.2	Yes	No	No	Yes	No	12.5	2.64	0.59	10.85	14.3	8.6	329	25	27	0.8	24	0.8	2.7	1.3	24	44	4	138	98	8.2	72.80481818	18.38983051	0	0	365	30	1	1	0
71	Male	21.3	Yes	Yes	No	Yes	No	8.1	3.76	1.65	10.4	12	12	136	31	49	0.8	19	0.7	3.7	1.8	88	44	4.4	141	103	8.8	95.46618182	6.303030303	0	0	365	30	3	1	0
65	Male	31.22432432	No	Yes	No	Yes	No	6.9	4.9	1.25	4.63	13.6	12.7	268	18	22	1.8	26	1.2	3.6	1.6	80	43	3.9	138	96	8.5	95.304	3.704	0	0	365	30	3	1	0
68	Male	27.4	No	No	No	No	No	7.5	4.3	1.83	4.67	14.5	12.5	172	17	26	1.3	24	0.4	3.4	1.2	108	37	3.9	141	104	8.4	92.326	2.551912568	0	0	365	30	3	1	0
36	Female	25.95454545	No	No	No	No	No	18.6	3.33	0.37	17.3	13.6	10.7	194.5	65	28	0.4	4	0.5	2	1.4	29	32	4.1	133	98	7	71.48	46.75675676	0	0	365	30	1	0	0
83	Male	33.06666667	No	Yes	No	No	Yes	11.6	4.06	0.67	10.33	12.4	12.9	244	15	73	1.3	22	0.3	3.2	1.1	100	45	5	130	95	8.2	89.348	15.41791045	0	0	365	30	2	1	0
75	Male	25.94516129	Yes	No	No	No	No	8.8	4.62	1.44	8.83	15.5	15	160	50	30	1.9	43	0.4	2.9	1.4	33	44	4.5	144	110	7.9	84.881	6.131944444	0	0	365	30	2	1	0
71	Male	30.5	Yes	No	No	Yes	No	8.6	4.12	2.37	5.72	13	13	210	18	26	1.1	20	0.2	4.1	2.6	254	39	4.1	138	100	8	102.749	2.41350211	0	0	365	30	4	1	1
74	Male	24.2	No	Yes	No	Yes	No	7.3	3.15	1.61	5.55	12.7	9.8	225	19	23	1.8	37	0.4	3.6	1.2	408	44	5	137	109	8.4	95.304	3.447204969	0	0	365	30	3	1	0
66	Male	27.8	No	Yes	No	Yes	No	6.7	4.57	1.55	12.52	13.4	13.3	187	26	16	0.9	14	0.7	4.1	1.6	367	37	4	138	101	8.6	102.749	8.077419355	0	0	365	30	4	1	1
52	Female	32.2	No	No	No	Yes	No	9.2	3.25	2.15	8.83	13.6	10.7	235	17	20	1	24	0.3	3.2	1.2	161	43	4.5	137	96	9.4	89.348	4.106976744	0	0	365	30	2	0	0
93	Female	21.4	No	No	No	Yes	No	6.8	2.77	1.2	5.27	14	9.3	272	23	77	1	44	0.4	3.5	1.4	45	39	4.7	140	105	8.4	92.67772727	4.391666667	0	1	144	30	3	1	0
56	Male	28.5	No	No	No	No	Yes	8.8	4.07	0.52	5.21	13.6	12.1	254	78	130	1	19	0.2	3.3	2.1	120	55	4.1	139	103	8.7	90.837	10.01923077	0	1	337	30	2	0	0
77	Male	30.9	Yes	No	No	No	No	9.5	4.23	2.09	13.3	12.5	13.7	154	15	20	0.7	12	0.5	3.7	1.3	344	36	3.6	140	106	8.2	96.793	6.363636364	0	0	365	30	3	1	0
44	Male	20.34545455	No	No	No	No	No	8.8	3.42	2.83	8.83	17.4	7.8	231	23	53	1.1	14	0.8	2.3	1.4	350	39	4	136	103	8	72.8108843	3.120141343	0	0	365	30	1	0	0
66	Male	29.8	Yes	No	No	Yes	No	8.6	4.31	1.92	6.45	13.2	13.4	147	3	43	1	27	0.2	4	1.7	374	39	4.2	142	108	10.3	101.26	3.359375	0	0	365	30	4	1	1
62	Male	42.8	No	No	No	Yes	No	17.6	4.16	2.97	11.58	15	12.1	192	50	86	1.4	12	0.8	4.1	1.9	345	44	4	137	94	8.6	102.749	3.898989899	0	0	365	30	4	0	1
42	Female	41.6	No	No	No	No	No	12.2	3.46	1.35	9.57	14.5	10.1	159	58	34	0.9	7	0.4	2.8	0.9	95	33	3.1	147	114	8.4	83.392	7.088888889	0	0	365	30	2	0	0
64	Female	23.96	Yes	Yes	No	Yes	No	10.6	3.91	1.55	13.8	11.9	11.5	194.5	53	40	0.7	11	0.7	4.7	2.5	340	34	4.4	133	95	8.9	111.683	8.903225806	0	0	365	30	4	0	1
69	Male	20	No	No	No	Yes	No	4.8	3.09	1.32	1.77	12.3	10.5	127	7	12	1.4	17	0.4	2.9	2	397	35	3.3	139	107	8.1	81.09009091	1.340909091	0	0	365	30	1	1	0
66	Male	24.3	Yes	No	No	Yes	No	0.9	3.38	0.13	0.7	13.2	11.1	70	38	99	1	44	0.8	3.4	1.4	42	49	4.1	140	106	6.7	92.326	5.384615385	0	0	365	30	3	1	0
91	Female	25.1	Yes	No	No	Yes	No	15	4.26	1.33	18.69	15.1	11.9	298	23	76	0.8	29	0.5	2.5	2	408	26	3.2	135	99	8.5	78.925	14.05263158	0	0	365	30	1	1	0
71	Male	32.2	No	Yes	No	Yes	No	9.3	4.51	2.34	8	15	11.5	199	23	44	1.6	40	0.3	3.9	1.3	172	37	4.8	139	103	9.4	99.771	3.418803419	0	0	365	30	4	1	1
54	Male	28.3	No	No	No	Yes	No	7	3.27	1.37	2.03	17.4	9.5	178	26	33	1	19	0.4	3.9	0.9	268	35	4.4	140	99	9.9	99.771	1.481751825	0	0	365	30	4	0	1
70	Female	20.4	No	No	No	Yes	Yes	12.7	3.96	1.65	9.81	13.8	12.3	167	8	21	0.8	17	0.5	2.7	1.4	33	43	4.6	140	103	8.4	78.87027273	5.945454545	0	0	365	30	1	1	0
61	Male	33.625	No	No	No	No	Yes	4.9	4.16	1.19	5.04	16.5	11.7	266	48	46	1	35	1.1	3.9	2.4	72	40	4.1	133	102	9.2	99.771	4.235294118	0	1	238	30	4	0	1
66	Male	31.98571429	No	Yes	No	No	No	6.6	2.79	1.34	9.3	13	9.1	128	28	49	0.6	13	1.3	3.1	2.3	159	37	4.2	137	102	7.8	87.859	6.940298507	0	0	365	30	2	1	0
55	Male	33.4	Yes	Yes	No	Yes	No	5.9	3.87	1.66	4.01	12.3	12	133	33	28	0.9	18	0.5	4.3	1.2	246	48	4.3	137	99	9.5	105.727	2.415662651	0	0	365	30	4	0	1
73	Female	37.1	No	Yes	No	Yes	No	11.3	2.62	2.29	8.83	15.1	8.9	230	21	54	2	19	0.5	2.2	1.9	263	45	5.3	133	93	8.3	74.458	3.855895197	0	0	365	30	1	1	0
75	Male	27.1	Yes	No	No	No	No	10.4	4.54	2.12	8.02	13.5	13.6	241	16	18	1	13	0.6	4.2	1.6	492	38	3.8	144	103	9.4	104.238	3.783018868	0	0	365	30	4	1	1
57	Male	26.2	Yes	No	No	Yes	No	7	4.4	1.53	4.3	13	14.3	130	33	66	0.9	13	0.9	3.9	0.8	349	41	4.4	138	103	8.3	99.771	2.810457516	0	0	365	30	4	0	1
87	Female	27.1	Yes	Yes	No	Yes	No	4.7	3.54	1.75	12.26	13.9	11.7	182	14	22	0.8	13	0.5	3.9	1.4	356	42	4.6	144	105	9	99.771	7.005714286	0	0	365	30	4	1	1
52	Male	34.3	No	Yes	Yes	No	No	5.8	4.25	1.77	3.32	14	11.5	193	18	13	1	19	0.2	3.6	1.2	353	40	4.2	135	105	9	95.304	1.875706215	0	0	365	30	3	0	0
59	Male	32.8	Yes	Yes	No	Yes	No	8.8	4.62	3.02	13.58	11.6	14	202	18	24	0.7	11	0.3	3.6	0.9	335	43	4.2	139	100	9.1	95.304	4.496688742	0	0	365	30	3	0	0
63	Male	23	No	No	No	Yes	No	7.1	4.09	1.59	4.87	12.7	12.4	276	10	15	0.7	14	0.4	3.9	1	462	38	3.6	141	105	9.3	99.771	3.062893082	0	0	365	30	4	0	1
66	Male	25.7	No	Yes	No	Yes	Yes	8	5.05	1.68	7.02	13.8	16.1	194	17	14	0.9	16	0.6	4.2	1.8	422	51	4.6	139	98	9.8	104.238	4.178571429	0	0	365	30	4	1	1
60	Male	24.9	Yes	Yes	No	Yes	No	7.6	5.34	2.32	6.83	17.9	10.1	358	36	27	0.8	18	0.3	3.6	1.9	338	36	5.4	135	102	8.7	95.304	2.943965517	0	0	365	30	3	0	0
78	Female	25.45	No	Yes	No	No	No	6	3.32	1.64	8.19	13.3	10.1	206	10	16	0.9	14	0.2	3.8	1.4	365	37	4	142	105	9.7	98.282	4.993902439	0	0	365	30	4	1	1
71	Male	28.2	Yes	Yes	No	Yes	No	9.3	5.44	1.17	7.32	13.2	16.7	80	48	28	1	13	0.8	3.8	1.3	38	47	4.9	139	102	8.5	98.282	6.256410256	0	0	365	30	4	1	1
57	Male	20.45	No	Yes	Yes	No	Yes	11.5	4.45	2.08	16.54	12.5	13.2	264	22	28	1.1	19	0.5	4.1	2.4	49	47	5.1	136	95	9	99.81104545	7.951923077	0	1	257	30	4	0	1
60	Female	27.85	Yes	Yes	No	Yes	Yes	16.5	4.63	1.55	8.74	12.3	13.8	193	25	35	0.9	32	1.1	3.7	0.9	59	42	3.7	138	99	8.7	96.793	5.638709677	0	0	365	30	3	0	0
77	Female	36.6	No	No	No	No	Yes	11	3.99	2.25	7.75	13.3	12.9	194	15	11	1	28	0.3	3.5	1.5	413	43	3.9	143	100	9.1	93.815	3.444444444	0	0	365	30	3	1	0
72	Male	25.54347826	Yes	Yes	Yes	No	No	8.8	4.95	1.55	4.13	14.5	14.7	183	20	21	0.8	25	0.5	4	1.1	450	37	3.6	141	105	9.2	101.26	2.664516129	0	0	365	30	4	1	1
83	Male	26.6	No	No	No	Yes	No	11.2	4.24	2.1	11.05	14.2	11.6	285	25	63	0.9	16	0.4	3.1	1.5	366	31	4.3	139	107	9	87.859	5.261904762	0	0	365	30	2	1	0
74	Male	22	No	Yes	No	No	No	7.1	5.4	1.55	6.34	13	16.2	138	43	75	1	16	1.6	4	2.1	396	39	3.7	137	102	8.9	101.26	4.090322581	0	0	365	30	4	1	1
52	Female	39	No	No	No	Yes	Yes	13.3	4.67	2.48	12.79	14.3	14.2	220	10	16	1	27	0.3	4.4	1.6	104	49	5	138	101	10.3	107.216	5.157258065	0	0	365	30	4	0	1
58	Male	32.55	Yes	Yes	No	Yes	No	6.7	4.67	3.78	5.5	15.7	13.9	190	33	25	0.7	13	0.3	3.7	1	39	54	4.6	138	99	9.8	96.793	1.455026455	0	0	365	30	3	0	0
69	Male	27.28333333	No	Yes	No	No	No	9.1	3.1	2.28	12.28	15.1	8.7	294	24	19	1	35	0.6	3.4	0.8	270	41	4.5	133	92	9	92.326	5.385964912	0	0	365	30	3	1	0
57	Male	32.4	Yes	Yes	No	Yes	No	7.4	4.31	1.51	11.04	13.1	13	153	19	31	0.9	19	0.4	4.1	2.6	292	41	3.8	138	102	8.7	102.749	7.311258278	0	0	365	30	4	0	1
68	Male	33.5	No	No	No	Yes	No	8.4	4.43	3.08	10.54	13.5	13.5	183	25	26	1.2	28	0.3	3.9	1.7	278	51	4	141	103	9	99.771	3.422077922	0	0	365	30	4	1	1
92	Female	24.6	Yes	No	Yes	Yes	No	14	3.37	1	11.87	13.2	10.2	218	12	22	0.9	27	0.3	3.8	1.3	255	38	3.8	139	105	8.4	98.282	11.87	0	1	83	30	4	1	1
85	Male	27.85517241	Yes	Yes	No	Yes	Yes	6	3.96	1.2	4.22	14.2	11.8	126	44	56	1.2	20	0.9	2.9	1.3	220	45	3.8	139	109	7.6	84.881	3.516666667	0	0	365	30	2	1	0
80	Female	39.6	Yes	No	No	Yes	Yes	8.6	4.09	2.69	20.33	13.2	12.2	238	75	82	0.7	12	0.2	3.5	1.2	322	51	4.5	140	101	7.8	93.815	7.557620818	0	0	365	30	3	1	0
57	Male	31.02592593	Yes	No	No	Yes	No	16.8	4.22	1.13	14.32	12.9	12.8	204	54	28	0.8	16	0.6	3.7	0.6	212	34	4.2	139	105	8.7	96.793	12.67256637	0	0	365	30	3	0	0
69	Male	29.3	No	Yes	No	Yes	No	6	3.22	2.4	4.82	12.8	10.8	104	18	24	1.6	22	0.6	3.7	1.3	377	39	4.2	141	105	8.7	96.793	2.008333333	0	0	365	30	3	1	0
53	Male	28.23333333	No	Yes	No	Yes	No	16	5.09	1.24	13.49	13.6	14.5	235	54	28	1.1	16	0.5	4.1	1.4	513	39	4.9	135	100	9.2	102.749	10.87903226	0	0	365	30	4	0	1
48	Female	30.88333333	Yes	No	No	No	No	8.4	3.22	0.68	3.1	17.8	10	105	28	46	0.6	9	0.5	3.9	1.4	125	46	3.5	141	103	8.8	99.771	4.558823529	0	0	365	30	4	0	1
70	Male	22.6	Yes	No	Yes	Yes	No	12.5	5	1.5	9.95	13.1	14.9	225	24	62	0.7	14	0.6	3.4	0.9	120	45	4.4	138	105	8	92.326	6.633333333	0	0	365	30	3	1	0
61	Female	30.2	Yes	Yes	No	No	No	10	4.26	2.87	10.25	13.2	13.3	175	17	24	0.6	14	0.3	3.9	1.6	379	40	5	143	104	9.4	99.771	3.571428571	0	0	365	30	4	0	1
57	Male	24.3	Yes	No	No	Yes	No	8	3.88	2.41	9.04	12.6	12.6	262	25	25	0.9	19	0.4	3.7	1.3	291	42	4.7	138	99	8.9	96.793	3.751037344	0	0	365	30	3	0	0
72	Female	26.2	No	Yes	No	Yes	No	7.9	4.28	0.49	1.86	13.8	13.1	97	22	15	1	19	0.9	3.3	1.2	84	56	3.8	148	106	9.4	90.837	3.795918367	0	1	203	30	2	1	0
48	Male	23.95384615	No	Yes	No	No	No	11	5.61	1.27	10.62	17.8	14.3	174	79	97	1.3	25	1.6	4.3	2.4	39	31	3.9	134	97	8.6	105.727	8.362204724	0	0	365	30	4	0	1
57	Male	25.5	Yes	No	No	No	No	6.8	4.66	3.33	9.06	12.7	14.5	260	52	58	0.8	11	0.9	3.9	1.6	477	36	4.1	136	99	10.3	99.771	2.720720721	0	0	365	30	4	0	1
64	Male	28.23333333	Yes	Yes	No	No	Yes	7.6	4.41	1.74	9.81	12.8	13.5	192	30	20	0.9	22	0.5	4.2	1.4	471	36	4.3	142	105	9.4	104.238	5.637931034	0	0	365	30	4	0	1
63	Male	31	Yes	No	No	No	No	7.5	4.66	2.75	9.27	13.5	13.6	185	22	36	0.7	8	0.4	3.4	1.4	258	44	3.5	140	108	8.4	92.326	3.370909091	0	0	365	30	3	0	0
70	Male	23.25	Yes	No	No	Yes	Yes	8.5	5.17	0.5	4.72	13.1	15.6	169	17	27	1.2	16	0.7	3.6	1.9	313	40	3.9	144	103	9.4	95.304	9.44	0	0	365	30	3	1	0
69	Male	25.7	No	No	No	Yes	No	8.2	3.32	0.52	5.23	14	10.6	238	42	28	1	44	0.6	4	1.1	255	42	5.1	137	97	9	101.26	10.05769231	0	0	365	30	4	1	1
63	Female	27.09642857	Yes	Yes	No	Yes	No	10.2	4.18	1.56	7.95	13.7	11.7	240	26	39	0.8	13	0.4	4	2.2	417	27	3.5	137	101	9	101.26	5.096153846	0	0	365	30	4	0	1
38	Male	37.5625	Yes	No	No	Yes	No	11.8	4.47	1.03	9.56	12.9	13.3	241	23	28	1.3	14	0.7	3.7	1.3	461	33	4.6	140	106	8.2	96.793	9.281553398	0	0	365	30	3	0	0
58	Male	40.9	Yes	No	No	Yes	No	3.8	3.96	0.9	1.82	12.2	12.2	174	27	21	1.2	18	0.6	4.1	0.8	333	40	4.4	141	104	9.5	102.749	2.022222222	0	0	365	30	4	0	1
66	Male	27	Yes	Yes	No	No	No	14.4	4.66	0.99	12.84	15.7	14.3	173	53	60	2.2	19	0.7	3.2	1.4	43	47	3.2	139	102	7.9	89.348	12.96969697	0	1	196	30	2	1	0
87	Female	24.9	No	No	No	Yes	No	8.6	2.08	1.22	9.9	14	6.6	208	16	42	0.7	20	0.6	2.7	3	98	44	3.8	138	105	7.5	81.903	8.114754098	0	0	365	30	1	1	0
85	Female	27.1	No	Yes	No	Yes	No	7.4	2.95	2.78	4.03	13.3	8.4	147	23	28	1	37	1.3	2.8	1.7	44	39	4.3	139	105	8.2	83.392	1.449640288	0	0	365	30	2	1	0
67	Male	31.7	Yes	Yes	No	Yes	No	6.9	4.96	1.84	8.06	12.5	14.5	184	34	23	1.2	20	0.5	4	1.9	167	42	3.9	134	100	8.1	101.26	4.380434783	0	0	365	30	4	1	1
74	Female	21.08	No	No	No	No	Yes	7.6	3.19	1.05	9.23	14.1	10.2	166	23	28	1.3	35	0.4	2.6	1.6	70	46	3.6	143	102	8.8	78.67018182	8.79047619	0	1	138	30	1	1	0
86	Male	24	No	No	Yes	No	No	6.5	3.52	0.97	10.44	13.2	11.1	111	31	54	1	26	0.4	4.1	2.4	32	54	4	142	102	8.4	102.749	10.7628866	0	1	363	30	4	1	1
68	Female	20	No	No	No	No	Yes	10.8	3.92	2.69	9.58	13.4	10.8	193	20	23	0.9	15	0.3	3	1.1	52	55	3.6	137	98	8.3	82.57909091	3.56133829	0	0	365	30	2	1	0
68	Male	28	Yes	No	No	Yes	No	8.1	4.99	1.87	11.36	13.6	15.5	189	12	15	0.8	15	0.8	4.2	1.3	305	41	3.6	143	103	9.2	104.238	6.07486631	0	0	365	30	4	1	1
60	Male	22.2	Yes	No	No	Yes	No	11	4.78	2.26	6.71	12.6	14.3	255	19	16	1.1	28	0.2	3.8	1.4	369	49	4.3	139	107	9.1	98.282	2.969026549	0	0	365	30	4	0	1
59	Male	36.225	No	No	No	Yes	No	12.3	4.33	2.97	9.48	12.4	13.3	167	43	71	1.1	13	0.5	4	1.3	243	40	3.7	134	100	8.5	101.26	3.191919192	0	0	365	30	4	0	1
69	Male	25.83333333	No	No	No	No	No	12.7	4.68	1.13	5.79	13.2	13.8	194.5	57	33	0.8	29	0.5	3.5	1.2	139	35	4	136	97	9.3	93.815	5.123893805	0	0	365	30	3	1	0
65	Male	29.2	No	Yes	No	No	No	6.9	5.23	1.11	9.29	12.2	13.8	221	20	20	0.8	16	0.4	3.8	1.4	345	39	4	139	103	7.9	98.282	8.369369369	0	0	365	30	4	1	1
78	Male	22.8	No	No	No	Yes	No	13.6	3.06	0.17	13.14	13.6	8.3	194.5	23	28	2.1	38	0.2	3.5	2.1	96	45	4.1	139	104	8.4	93.815	77.29411765	0	0	365	30	3	1	0
92	Female	22.6	Yes	No	No	Yes	No	10.8	5.12	0.45	9.87	13.5	16.2	123	22	50	0.8	14	0.9	3.3	1.4	59	42	4.3	146	106	8.6	90.837	21.93333333	0	1	51	30	2	1	0
49	Male	45.2	No	Yes	No	No	No	8.3	3.21	0.92	6.7	14.4	9.5	182	13	14	2	53	0.3	3.6	1.5	264	42	5.1	137	98	8.6	95.304	7.282608696	0	0	365	30	3	0	0
62	Male	23.7	No	No	No	Yes	No	8.3	5.36	1.36	3.14	13.9	15.4	176	15	20	1	16	1.1	4.1	2.4	108	35	4	141	102	9.5	102.749	2.308823529	0	0	365	30	4	0	1
75	Female	20.8	No	No	No	Yes	No	12.8	2.82	1.86	8.32	15.7	9.1	319	19	27	0.8	21	0.5	3.4	1.5	70	32	4.4	135	97	8.1	90.05145455	4.47311828	0	0	365	30	2	1	0
76	Female	25.6	No	Yes	No	No	No	9.6	3.7	0.56	8.02	17.1	8.9	45	26	47	1.6	27	0.5	3.1	2.3	457	35	4.5	134	98	8.1	87.859	14.32142857	0	1	297	30	2	1	0
70	Male	27.3	No	Yes	No	No	No	6	3.01	0.34	8.72	14.7	8.7	174	7	16	1	19	0.4	3.7	1	392	36	3.9	130	90	7.9	96.793	25.64705882	0	0	365	30	3	1	0
95	Female	25.07674419	Yes	No	No	Yes	No	14.6	2.62	1.55	10.2	15.9	7.5	94	14	21	1.7	37	0.5	2.8	0.7	162	35	4.6	138	104	10.4	83.392	6.580645161	0	0	365	30	2	1	0
83	Male	21	No	No	No	No	No	11.1	2.82	1.14	7.85	14.3	9.1	275	30	40	1	19	0.2	2.9	0.9	322	45	4.8	132	95	9.3	82.98554545	6.885964912	0	0	365	30	2	1	0
78	Male	28	No	Yes	No	No	No	11.1	5.29	1.72	8.26	12.2	16	207	48	29	0.9	14	1	3.6	0.8	385	39	3.9	141	101	8.6	95.304	4.802325581	0	1	123	30	3	1	0
50	Male	28.05	Yes	No	No	Yes	No	10.3	5.09	2.46	12.58	14.6	14.6	244	24	21	0.9	15	0.3	4.7	1.4	332	46	4.1	139	102	9.4	111.683	5.113821138	0	0	365	30	4	0	1
64	Male	28.65	Yes	No	No	No	No	7.4	5.2	0.89	8.83	12.5	15.2	326	23	25	1.1	23	1.2	4.2	1.3	380	38	5.1	143	102	9.6	104.238	9.921348315	0	0	365	30	4	0	1
77	Male	35.2	Yes	Yes	No	Yes	Yes	11.5	4.52	1.58	11.66	13.1	14.6	186	23	36	1.2	17	0.5	4.2	1.5	324	34	5.2	143	106	9.6	104.238	7.379746835	0	0	365	30	4	1	1
60	Female	21	Yes	No	No	No	No	8.9	3.37	1.83	5.89	15.8	10.6	267	5	9	0.6	7	0.3	3.1	0.8	58	41	4.7	130	92	8.8	85.96354545	3.218579235	0	1	250	30	2	0	0
57	Male	29	Yes	Yes	No	Yes	No	9.7	4.57	2.9	5.82	12.3	14.7	165	35	54	0.9	13	0.4	4.2	1.5	208	45	4	137	103	9.1	104.238	2.006896552	0	0	365	30	4	0	1
60	Male	27.5	Yes	No	No	Yes	No	8.2	4.96	1.72	6.77	13.7	15	184	47	43	0.7	16	0.4	4.5	1	458	46	4.1	136	101	9.4	108.705	3.936046512	0	0	365	30	4	0	1
56	Female	42	Yes	No	No	Yes	No	11.6	4.26	1.55	12.55	13	13.2	275	25	21	0.6	25	0.4	4.4	1.4	289	43	3.8	136	99	10.2	107.216	8.096774194	0	0	365	30	4	0	1
64	Male	26	Yes	No	No	Yes	No	8.8	3.15	2.74	7.77	16	9.4	194.5	26	46	0.9	7	1	3	1.4	34	38	3.2	140	98	8.1	86.37	2.835766423	0	0	365	30	2	0	0
63	Male	22.63333333	No	No	No	Yes	No	7.4	4.85	1.34	4.34	13.5	14.2	197	7	18	0.9	12	1.3	4.4	1.5	348	40	3.5	143	109	9.5	107.216	3.23880597	0	0	365	30	4	0	1
61	Female	21	No	Yes	No	No	No	12.2	4.31	2.41	9.94	12.2	12.4	237	27	30	0.8	11	0.4	4.3	2.7	497	41	4.4	140	101	8	103.8315455	4.124481328	0	0	365	30	4	0	1
75	Male	24	No	No	No	No	No	15.2	4.67	0.45	13.57	13.4	14.7	98	23	28	1.3	30	1.1	3.7	2.4	84	39	5	140	108	8.7	96.793	30.15555556	0	1	168	30	3	1	0
68	Male	30.6	Yes	Yes	No	Yes	No	8.2	5.36	2.41	18.42	14.6	15.6	241	60	33	0.9	13	1.4	4.6	1.5	476	45	4.1	141	104	7.5	110.194	7.643153527	0	0	365	30	4	1	1
68	Male	23.3	Yes	Yes	No	No	No	6.4	4.63	1.14	8.54	12.6	14.9	217	26	27	1	29	0.2	4.1	1.2	137	43	4.7	142	95	9.3	102.749	7.49122807	0	0	365	30	4	1	1
82	Male	21.35	No	Yes	No	Yes	No	7.9	3.4	0.47	7.35	13.8	10.1	146	76	68	1.1	42	0.5	3.3	1.5	69	33	4.4	136	104	8.8	89.60495455	15.63829787	0	0	365	30	2	1	0
69	Male	27.33333333	No	No	No	Yes	No	8.2	4.03	0.85	8.22	13.8	12.3	294	24	26	1	20	0.4	4.1	1.5	337	43	4	138	105	7.8	102.749	9.670588235	0	0	365	30	4	1	1
78	Male	24	No	Yes	No	No	No	7.3	4.66	0.6	9.44	14.9	13.3	169	17	18	1.4	30	0.6	3.6	1.4	384	42	4	141	101	8	95.304	15.73333333	0	0	365	30	3	1	0
70	Male	20.13333333	No	No	No	Yes	No	14.4	2.95	0.82	5.71	16	10	218	18	21	1	19	0.7	3.4	1	70	34	4.7	140	100	8.8	88.78781818	6.963414634	0	0	365	30	2	1	0
61	Female	33.4	No	Yes	No	Yes	No	9	3.5	1.42	8.83	14.9	9.8	226	27	77	1.6	44	0.2	3.6	1.2	352	42	4.7	135	96	9.9	95.304	6.218309859	0	0	365	30	3	0	0
89	Male	27.55	Yes	Yes	No	Yes	No	8.8	4.07	1.55	0	13.6	4.9	194.5	22	99	1.6	45	0.6	3.8	1.4	78	40	4.7	138	107	9.1	98.282	0	0	1	55	30	4	1	1
71	Male	27.6	Yes	No	No	Yes	No	7.2	4.37	1.92	14.89	13.4	13	206	10	17	1.1	22	0.3	3.6	1	384	38	4.2	136	100	8.6	95.304	7.755208333	0	0	365	30	3	1	0
59	Female	18.65	No	Yes	No	No	No	12.7	2.81	0.64	11.43	13.7	7.5	131	23	28	1	19	0.3	3	1.4	58	26	5.3	146	95	8.7	80.02022727	17.859375	0	0	365	30	1	0	0
43	Male	36.5	No	No	No	Yes	No	14.3	3.55	3.57	11.18	13.2	10.6	193	21	43	0.9	15	0.7	3.5	1.4	34	48	3.7	141	102	8.2	93.815	3.131652661	0	0	365	30	3	0	0
67	Male	21.75	No	No	No	No	No	8.8	3.75	1.21	11.95	15.3	11.1	194.5	52	35	2	19	1.4	1.6	1.9	89	34	5.1	141	105	8.2	65.05013636	9.876033058	0	0	365	30	1	1	0
83	Male	27.8	No	No	No	Yes	No	11.3	3.37	1.99	17.67	14.6	9.8	208	5	51	1	37	0.4	3.4	1.8	263	38	4.3	137	92	8.7	92.326	8.879396985	0	1	84	30	3	1	0
73	Male	23.3	No	No	No	Yes	Yes	8.3	4.1	1.91	21.14	14.3	12.8	181	27	31	1	10	0.7	3.6	2.1	270	38	3.4	135	101	9.1	95.304	11.06806283	0	0	365	30	3	1	0
66	Male	26.29714286	Yes	No	No	No	Yes	13	4.07	1.84	6.83	13	12.7	124	23	85	1.3	23	0.5	3.1	2.4	398	40	3.3	140	99	9	87.859	3.711956522	0	0	365	30	2	1	0
35	Female	38.7	No	Yes	No	Yes	No	8.9	3.7	1.91	6.42	14.2	10.5	275	8	8	1.3	18	0.2	2	1.5	217	39	4	135	103	7.6	71.48	3.361256545	0	0	365	30	1	0	0
70	Male	32.1	No	Yes	No	No	No	7.5	3.67	2.53	3.68	13.2	10.8	282	16	25	2.3	54	0.3	3.3	2.7	364	39	3.6	142	106	10.1	90.837	1.454545455	0	0	365	30	2	1	0
61	Male	26.27272727	No	Yes	No	No	No	8.8	2.89	1.55	5.19	14.1	9	53	64	51	0.9	13	0.5	3.1	2.1	33	35	3.7	137	102	8	87.859	3.348387097	0	0	365	30	2	0	0
72	Female	21.5	No	Yes	No	No	No	13.4	2.94	3.71	8.22	13.8	8.8	215	14	19	1.5	37	0.3	2.5	2	113	32	5.2	139	113	9.5	77.97727273	2.215633423	0	0	365	30	1	1	0
55	Male	32.63333333	No	No	No	Yes	No	9.2	2.95	1.2	11.57	13.7	8.5	182	24	53	1	19	0.4	3.5	0.5	83	34	4.9	139	104	7.6	93.815	9.641666667	0	0	365	30	3	0	0
79	Male	26.3	No	Yes	No	No	No	5.5	4.71	0.71	5.53	13.3	15	119	30	43	0.9	12	0.3	3.8	1.4	317	41	4.1	144	105	9.5	98.282	7.788732394	0	0	365	30	4	1	1
30	Male	22.21666667	No	No	No	No	No	18.2	4.32	1.32	17.97	12.7	13.1	90	35	66	1.3	27	0.5	2.2	1.4	496	29	3	131	99	8	74.458	13.61363636	0	0	365	30	1	0	0
55	Male	31.6	Yes	Yes	No	Yes	No	8.2	4.71	2.41	8.71	12.2	14.9	218	41	28	0.7	9	0.5	3.8	2.4	342	47	4.2	138	99	9.1	98.282	3.614107884	0	0	365	30	4	0	1
74	Female	26.8	Yes	Yes	No	Yes	No	5.8	4.02	2.19	7.56	11.9	13.4	218	76	36	0.9	21	0.7	4	1.2	467	42	4.3	146	103	7.8	101.26	3.452054795	0	0	365	30	4	1	1
77	Female	21.8	Yes	Yes	No	No	No	11.6	4.9	2.48	11.2	12.9	14.7	283	12	23	1.2	27	1.2	4.5	1.4	478	35	3.6	139	100	7.8	108.3259091	4.516129032	0	0	365	30	4	1	1
56	Male	31.7	No	No	No	No	No	6.3	4.49	1.33	13.26	12.6	14.6	180	23	125	1	16	0.6	4	1.5	59	31	4.2	141	106	8.9	101.26	9.969924812	0	0	365	30	4	0	1
56	Female	25.4	No	No	No	Yes	No	7.2	4.18	1.68	9.05	14.1	11.9	185	33	37	1	17	0.3	4.5	0.8	261	40	5.1	144	101	10.4	108.705	5.386904762	0	0	365	30	4	0	1
49	Male	29.16666667	Yes	Yes	No	Yes	No	13.3	5.13	1.49	8.15	11.8	15.2	224	34	28	0.8	14	1.1	4.2	1.5	259	28	4.5	136	97	8.8	104.238	5.469798658	0	0	365	30	4	0	1
66	Male	23.5	Yes	No	No	No	No	5.3	3.03	1.05	2.86	15.3	8.9	190	18	29	1	35	0.2	3	0.6	231	41	4.7	141	105	7.3	86.37	2.723809524	0	1	31	30	2	1	0
68	Female	31.72	No	Yes	No	Yes	No	5.4	4.04	1.31	3.34	13.7	12.5	130	18	28	0.9	10	0.7	3.7	1.2	35	41	3.7	144	107	9	96.793	2.549618321	0	0	365	30	3	1	0
42	Male	28.4	Yes	No	No	No	No	8.8	5.25	1.31	8.83	13.2	15.9	261	23	28	1.1	14	0.3	3.5	2.9	34	52	4.5	142	109	7.1	93.815	6.740458015	0	0	365	30	3	0	0
69	Female	30	Yes	Yes	No	Yes	No	5.3	1.97	0.54	3.42	13.6	6.1	108	18	23	0.7	18	0.5	2.8	0.9	108	25	3.4	139	111	8.5	83.392	6.333333333	0	0	365	30	2	1	0
69	Male	37.04545455	Yes	No	No	No	No	7.3	5.68	2.12	4.45	13.1	15.8	231	15	20	0.7	7	1.3	4.1	1.6	446	34	3.6	144	108	9.7	102.749	2.099056604	0	0	365	30	4	1	1
83	Male	27.625	No	Yes	No	Yes	No	7.3	3.85	0.29	7.01	14.9	10.9	143	67	28	1.7	24	1.5	3.2	2.4	83	45	4	133	99	7.6	89.348	24.17241379	0	0	365	30	2	1	0
76	Male	29.3	No	Yes	No	Yes	No	6.5	3.84	0.3	4.47	15.1	11.4	140	65	95	1.8	30	0.5	3.3	3.2	300	40	3.7	141	105	8	90.837	14.9	0	1	343	30	2	1	0
65	Male	25.4	No	No	No	Yes	No	6.9	4.7	1.12	9.37	12.6	15	257	14	22	0.9	19	0.4	4.3	1.1	450	39	4.2	137	97	9.6	105.727	8.366071429	0	0	365	30	4	1	1
70	Male	38	Yes	No	No	Yes	No	9.4	5.09	1.57	12.27	15.6	15.6	144	23	28	1	26	1.3	3.5	1.3	309	47	4	138	106	8.9	93.815	7.815286624	0	0	365	30	3	1	0
67	Male	27.95	Yes	No	No	Yes	No	8.6	5.43	1.47	7.78	13.5	15.8	211	37	33	0.9	12	0.7	4.7	1.8	348	44	4.2	141	102	8.4	111.683	5.292517007	0	0	365	30	4	1	1
67	Male	25.25	No	Yes	No	No	Yes	11.3	4.06	2.38	11.54	14.7	11.8	195	75	68	2	19	1	4.1	1.4	151	25	5.2	137	100	9.3	102.749	4.848739496	0	0	365	30	4	1	1
57	Male	33.28	No	Yes	No	Yes	No	10.9	5.31	1.96	14.33	14	14.7	194.5	23	93	0.9	22	0.5	3.2	1.5	109	44	3.6	141	99	8.1	89.348	7.31122449	0	0	365	30	2	0	0
89	Female	31.5	Yes	No	No	Yes	No	11	4.16	3.56	6.12	12.9	12.8	236	11	21	1.2	34	0.3	3.8	2.1	339	41	4.2	138	100	9.8	98.282	1.719101124	0	0	365	30	4	1	1
77	Male	33.16964286	No	Yes	No	Yes	No	7.6	4.03	1.49	5.06	12.5	12.8	151	13	15	1.1	13	0.5	3.7	1.4	389	34	4.2	132	99	8.4	96.793	3.395973154	0	0	365	30	3	1	0
69	Male	37.26764706	No	Yes	No	No	Yes	11.2	5.21	1.62	8.66	13.3	15.8	192	33	86	0.9	13	0.7	4.3	1.4	50	55	4.2	139	101	9.6	105.727	5.345679012	0	0	365	30	4	1	1
62	Male	24.03333333	Yes	No	No	Yes	No	5.4	4.54	0.97	7.48	11.5	14.2	167	27	35	0.7	21	0.4	4.4	1.5	399	38	3.7	140	104	8.9	107.216	7.711340206	0	0	365	30	4	0	1
72	Male	34.7	No	No	No	No	No	7.3	5.34	1.89	14.03	12.7	15.9	106	22	16	1	17	0.5	4	2.1	319	48	4	143	104	9.3	101.26	7.423280423	0	0	365	30	4	1	1
88	Male	21.6	No	No	No	Yes	No	12.9	2.86	0.19	11.32	13.6	8.7	173	14	34	0.6	18	0.9	2.6	1.4	98	33	4	141	112	7	79.65581818	59.57894737	0	0	365	30	1	1	0
67	Female	27.7	No	No	No	Yes	No	8.5	3.48	1.41	6.9	16	9.3	217	37	47	2	51	0.2	2.5	1.4	473	37	4.7	134	103	8.7	78.925	4.893617021	0	0	365	30	1	1	0
74	Male	25.65	Yes	No	No	Yes	No	3.9	3.48	2.59	12.24	17.5	11.9	132	76	97	0.6	11	0.5	3.2	1	427	42	4.2	133	99	8.2	89.348	4.725868726	0	0	365	30	2	1	0
50	Female	22.69	No	No	No	No	No	8.8	4.52	2.68	13	12.4	14.1	321	29	28	0.9	25	1.1	3.2	1.2	129	31	4.3	139	107	8.1	89.348	4.850746269	0	0	365	30	2	0	0
74	Male	37.74444444	No	No	No	Yes	Yes	7.8	4.01	0.28	11.06	14.9	11	189	22	61	0.8	14	1.6	3.5	1.4	42	53	3.5	139	100	8.4	93.815	39.5	0	0	365	30	3	1	0
30	Male	36	No	No	No	Yes	No	7.9	5.35	1.69	8.88	13.6	16	155	32	21	0.8	18	0.6	4.9	1.1	428	52	4.7	140	104	8.4	114.661	5.25443787	0	0	365	30	4	0	1
68	Male	27	No	Yes	No	No	No	10.4	2.54	0.46	8.53	16.2	7.9	168	8	24	1.1	34	0.8	1.8	2.1	33	47	4.2	139	93	6.8	68.502	18.54347826	0	0	365	30	1	1	0
60	Female	39.15	Yes	Yes	No	Yes	No	7	3.85	1.22	5.76	14.5	11	198	12	23	1.2	17	0.3	3.6	0.6	326	46	4.1	141	108	8.5	95.304	4.721311475	0	0	365	30	3	0	0
70	Female	31.7	Yes	Yes	No	Yes	No	8.7	3.97	3.49	9.81	13.8	12	187	27	27	0.7	10	0.2	4.3	1.7	322	42	4	141	102	9.6	105.727	2.810888252	0	0	365	30	4	1	1
41	Male	44	Yes	No	No	No	No	9.9	5.07	2.18	18.54	13.5	13.7	264	47	39	0.9	13	0.3	4.4	1.4	82	40	4	140	107	8.8	107.216	8.504587156	0	0	365	30	4	0	1
68	Male	29.3	No	Yes	No	Yes	No	7	2.69	1.13	5.05	14.4	8.3	180	15	22	1	19	0.2	3.2	1.2	176	37	5.2	139	105	8.2	89.348	4.469026549	0	1	241	30	2	1	0
71	Female	34	Yes	Yes	No	No	No	13.1	4.48	1.54	9.72	14	11.6	335	16	14	0.6	12	0.2	3.7	1.6	370	43	4	144	106	8.4	96.793	6.311688312	0	0	365	30	3	1	0
73	Female	29.3	No	Yes	No	Yes	No	11.8	3.36	1.55	9.52	14.6	9.9	186	20	17	0.9	35	0.6	2.9	1.1	367	35	3.5	141	105	9	84.881	6.141935484	0	0	365	30	2	1	0
61	Female	29	No	Yes	No	No	No	7.3	2.77	0.82	2.52	16.9	8.1	350	6	15	2	36	0.9	1.6	0.5	114	44	4.1	142	108	7.8	65.524	3.073170732	0	0	365	30	1	0	0
59	Male	29.3	Yes	No	No	Yes	No	11.2	2.9	1.1	9.46	13.6	8.5	124	23	77	1.2	27	0.5	3.5	1.4	175	40	3.5	132	101	8	93.815	8.6	0	0	365	30	3	0	0
56	Male	32.5	No	No	No	No	No	9.4	4.01	1.11	6.73	13.8	12.8	217	23	108	0.9	28	0.6	3.6	1	48	39	4.4	138	100	8.6	95.304	6.063063063	0	0	365	30	3	0	0
69	Male	33.5	No	No	No	Yes	No	8.7	4.81	1.59	11.03	12.3	14.7	283	30	37	0.7	13	0.5	4.6	2	367	45	4.4	140	100	9.8	110.194	6.937106918	0	0	365	30	4	1	1
44	Male	25.4	Yes	No	No	Yes	No	6	4.79	3.1	9.19	12.7	14.3	222	41	30	0.8	7	0.7	4.8	1.4	446	32	4.3	142	104	7.9	113.172	2.964516129	0	0	365	30	4	0	1
69	Female	24.7	No	No	No	No	No	12.6	3.73	0.88	10.98	12.1	11.6	214	26	38	0.5	9	0.3	3.4	1	95	35	4	138	107	7.9	92.326	12.47727273	0	0	365	30	3	1	0
70	Female	23	Yes	Yes	No	Yes	No	8.6	3.78	2.71	7.06	11.9	11.8	184	20	34	0.9	14	0.2	3.4	0.9	402	38	4.4	138	102	8.6	92.326	2.605166052	0	0	365	30	3	1	0
58	Female	38.7	Yes	No	No	Yes	No	9	4.77	2.19	6.57	13.9	13.8	175	15	20	0.8	14	0.4	4.1	1.6	353	34	4	138	99	9.5	102.749	3	0	0	365	30	4	0	1
64	Male	24.5	Yes	No	No	Yes	No	7.6	4.36	1.71	5.01	12.6	12.7	162	20	36	0.8	11	0.5	4	1.2	113	47	4	141	105	8.8	101.26	2.929824561	0	0	365	30	4	0	1
71	Female	21.5	No	Yes	Yes	No	No	8.5	3.7	0.95	5.61	15	10.7	195	8	16	1.5	19	0.4	2.8	3.2	82	32	5.4	132	98	9.4	82.44427273	5.905263158	0	0	365	30	2	1	0
54	Male	27.05	No	No	No	Yes	No	11.7	5.05	0.57	10.51	12.4	14.7	180	45	40	0.9	21	0.5	4.4	2	27	47	4.2	139	106	8.3	107.216	18.43859649	0	0	365	30	4	0	1
57	Female	18.75762712	Yes	No	No	Yes	No	8.8	3.3	0.48	21.3	13.2	8.9	196	16	41	1.8	28	0.5	2	1.4	45	40	3.6	138	105	7.3	65.33422958	44.375	0	0	365	30	1	0	0
56	Male	22.475	No	No	No	No	Yes	12.8	3.29	1.69	15	13.9	11.2	206	15	19	0.9	16	0.6	3.2	1.3	233	32	4.3	139	109	8.2	89.348	8.875739645	0	0	365	30	2	0	0
85	Female	30.2	Yes	No	No	No	No	8.4	3.86	2.28	4.93	13.7	13.1	135	9	17	0.6	17	1.2	3.5	1.2	447	35	4	138	100	9	93.815	2.162280702	0	0	365	30	3	1	0
79	Male	21.36666667	No	Yes	Yes	Yes	No	8.7	2.89	0.85	11.35	13.6	8.2	247	9	27	0.7	23	0.6	3.6	1.4	54	52	4.1	136	101	9.1	94.10354545	13.35294118	0	1	38	30	3	1	0
74	Female	23.73333333	No	Yes	No	Yes	No	9.1	3.06	1.23	9.64	15.9	9.6	268	21	24	1	41	0.7	3.2	1.3	493	38	4.5	137	95	7.8	89.348	7.837398374	0	0	365	30	2	1	0
71	Male	27.475	Yes	No	No	Yes	No	7.2	4.52	1.17	6.72	13.2	13.9	186	26	61	0.8	13	0.8	3.9	2.9	281	36	4.2	143	107	8.6	99.771	5.743589744	0	0	365	30	4	1	1
83	Female	25.1	Yes	No	No	Yes	No	10.7	4.14	2.64	6.49	12.3	13.2	220	17	25	0.9	18	0.8	4	0.9	277	40	3.9	144	103	9	101.26	2.458333333	0	0	365	30	4	1	1
71	Male	27.97941176	Yes	No	No	Yes	No	8.2	4.41	2.72	12.96	13.7	13.3	159	23	49	0.9	15	0.5	3.7	0.9	444	40	4.3	141	101	9.6	96.793	4.764705882	0	0	365	30	3	1	0
85	Female	25.01666667	Yes	Yes	No	Yes	No	5.3	3.03	1.53	4.48	14.5	8.4	185	11	15	1.1	37	1	3.7	1.2	414	39	4.3	138	104	9.2	96.793	2.928104575	0	0	365	30	3	1	0
64	Male	34.33333333	No	No	No	No	No	8.1	3.31	2.63	16.18	13.2	10	132	62	86	0.9	12	0.3	3.3	1.8	362	38	3.7	139	106	7.9	90.837	6.152091255	0	0	365	30	2	0	0
82	Female	31	No	No	No	Yes	No	8.3	4.01	2.15	5.76	16.8	11.3	242	13	17	1.2	24	0.9	2.9	1.4	202	51	3.3	143	103	9.8	84.881	2.679069767	0	0	365	30	2	1	0
77	Female	17.63333333	Yes	No	No	No	No	13.5	2.83	1.62	5.13	13.6	7.6	194.5	11	18	0.5	15	1.1	3.3	2.1	162	26	3.8	137	101	8.3	82.56018182	3.166666667	0	1	32	30	2	1	0
60	Male	23	No	Yes	No	Yes	No	7.8	3.47	1.53	13.17	12.6	10.5	235	23	26	1	48	0.3	3.8	1.3	192	39	3.8	140	107	8.8	98.282	8.607843137	0	0	365	30	4	0	1
63	Female	27.16666667	No	Yes	No	Yes	No	15.3	3.83	3.05	5.77	14.9	11.3	235	21	36	0.9	14	0.5	3.5	1.6	56	54	5	135	99	9	93.815	1.891803279	0	0	365	30	3	0	0
61	Male	24	No	No	No	No	No	8.8	3.83	1.85	5.3	15.9	10.9	92	17	22	0.7	14	0.4	3.9	1	398	46	3.7	139	102	9.2	99.771	2.864864865	0	0	365	30	4	0	1
63	Male	39.5	No	Yes	No	Yes	No	17.5	4.03	1.47	14.72	13.4	11.8	265	18	22	0.9	25	0.4	3.9	2.7	397	44	3.7	139	96	9.5	99.771	10.01360544	0	0	365	30	4	0	1
61	Male	33.56129032	Yes	Yes	No	Yes	No	11.9	4.65	3.4	14.11	12.6	15	260	14	22	1	14	0.8	4.7	1.5	262	47	4.6	134	94	8.3	111.683	4.15	0	0	365	30	4	0	1
42	Male	25.66666667	No	No	No	No	No	7.9	5.54	1.59	14.69	14.5	14.5	223	22	74	1	11	0.8	4.1	1.6	309	44	4.1	138	102	9.6	102.749	9.238993711	0	0	365	30	4	0	1
59	Male	25.5	Yes	No	No	Yes	No	6.5	5.32	1.97	10.17	12.5	15.6	196	18	17	0.9	20	0.4	3.9	1.7	445	40	4.1	140	102	8.9	99.771	5.162436548	0	0	365	30	4	0	1
67	Male	21.94615385	No	No	No	Yes	No	13.5	3.78	0.44	0.93	13.1	12.1	168	10	18	0.7	12	1.1	2.9	2.2	174	48	4.1	137	104	7.5	84.77893706	2.113636364	0	0	365	30	2	1	0
60	Female	24.2	No	Yes	No	Yes	No	8.8	4.24	0.28	5.52	17.3	11.8	228	23	28	1.8	36	1.5	3.8	1.4	56	54	5.2	139	102	9.2	98.282	19.71428571	0	0	365	30	4	0	1
75	Female	25	No	No	Yes	No	Yes	6.4	2.58	1.67	2.23	15.1	8.4	186	6	10	1	44	0.8	2.7	2.7	465	38	4.6	144	113	9.5	81.903	1.335329341	0	1	146	30	1	1	0
82	Male	24.9	No	Yes	No	No	No	5.5	2.66	0.65	4.53	14.7	8	200	16	17	1	39	0.3	2.7	1.6	354	34	5	143	106	8.4	81.903	6.969230769	0	1	45	30	1	1	0
61	Male	20.17777778	No	No	No	No	Yes	10	4.63	0.9	8.84	14	14.1	236	15	24	0.9	15	0.2	4.3	3	254	37	4.3	139	104	8.4	102.2730606	9.822222222	0	0	365	30	4	0	1
54	Male	26.63333333	Yes	Yes	No	Yes	No	7.8	4.5	2.98	6.57	14.1	13.8	180	22	17	1	13	0.6	4	1.6	484	29	3.8	141	104	8.7	101.26	2.204697987	0	0	365	30	4	0	1
58	Male	19.4	Yes	No	No	No	No	12.1	2.95	2.39	14.45	13.6	7.6	192	11	33	1.3	34	0.5	2.1	2.5	82	44	3.2	139	96	8.7	68.04081818	6.046025105	0	1	244	30	1	0	0
85	Female	24.5	No	No	No	No	Yes	5.2	2.71	1.06	3.39	17.4	10.1	151	22	23	0.9	24	1.4	3.5	1.4	46	42	4.4	142	107	9.6	93.815	3.198113208	0	0	365	30	3	1	0
77	Male	25	No	Yes	No	Yes	No	6.6	3.34	1.69	6.09	14.5	10.4	110	10	13	1.7	34	0.4	3	1.4	63	56	3.4	139	107	8.7	86.37	3.603550296	0	0	365	30	2	1	0
68	Male	25.88333333	No	Yes	No	Yes	Yes	6.6	4.37	2.71	8.04	13.5	12	105	28	48	1.9	36	0.7	3.5	0.8	415	42	3.7	138	105	9.1	93.815	2.966789668	0	0	365	30	3	1	0
62	Male	33.9	Yes	No	No	Yes	No	19.6	4.3	1.44	8.83	13.1	13.8	355	20	22	0.7	20	0.3	4.6	1.9	143	41	4.2	139	101	9.7	110.194	6.131944444	0	0	365	30	4	0	1
82	Male	25.3	Yes	No	No	No	No	8.8	4.07	1.11	8.83	13.6	12.3	194.5	24	57	0.7	25	1	3.5	3.1	106	35	4.1	136	97	9	93.815	7.954954955	0	0	365	30	3	1	0
64	Female	28.16067416	No	No	No	Yes	Yes	18.6	3.21	1.55	4.46	13.6	8.3	67	8	10	0.9	26	0.4	2.5	2.1	156	43	3.4	130	92	7.5	78.925	2.877419355	0	0	365	30	1	0	0
48	Male	28.49	No	No	No	No	No	8.8	4.04	3.76	18.03	16.2	11.2	142	23	28	1.5	54	1.4	3.3	2.1	173	27	5.3	130	93	7.1	90.837	4.795212766	0	0	365	30	2	0	0
68	Male	23.83333333	No	No	No	Yes	No	8.3	4.6	1.83	5.51	13.5	13.1	198	20	16	0.8	16	0.4	3.5	0.9	435	42	4.6	143	107	7.8	93.815	3.010928962	0	0	365	30	3	1	0
78	Female	35.2	No	Yes	No	No	Yes	14.1	4.12	1.14	12.32	12.9	12.1	266	37	30	0.8	19	1.1	3	1.4	192	40	3.5	136	97	8.6	86.37	10.80701754	0	0	365	30	2	1	0
72	Female	29	Yes	Yes	No	Yes	No	13.7	4.22	3.57	8.62	13	12	162	23	105	0.6	15	0.7	3.5	1.3	377	39	4.1	135	101	8.4	93.815	2.414565826	0	1	189	30	3	1	0
82	Male	26.91818182	Yes	Yes	No	Yes	No	8.6	4.28	1.64	4.47	12.6	13.4	251	16	22	1.3	29	0.5	4	1.1	350	37	4.2	139	99	8.8	101.26	2.725609756	0	0	365	30	4	1	1
82	Female	28.3	Yes	No	No	Yes	No	0.6	3.53	0.31	0.26	13.4	10.3	149	18	28	1	48	0.3	3.3	1.4	40	42	4.9	141	108	7.7	90.837	0.838709677	0	0	365	30	2	1	0
62	Male	26.8	No	Yes	No	No	No	16	4.7	0.48	15.04	11.8	14.9	149	23	28	0.8	14	0.9	4.1	2.3	212	30	3.4	129	94	8.6	102.749	31.33333333	0	0	365	30	4	0	1
63	Male	29.6	No	Yes	No	No	No	6	4.45	1.3	7.81	12.7	12.2	179	17	28	2.1	25	0.6	3.3	0.8	461	41	4.9	132	98	7.8	90.837	6.007692308	0	0	365	30	2	0	0
63	Female	30.00625	No	No	No	No	No	8.8	4.03	1.85	16.18	13.8	12.5	292	22	24	0.7	13	1.2	3.8	1.9	68	29	4.4	133	100	7.8	98.282	8.745945946	0	0	365	30	4	0	1
83	Male	35.3	No	No	Yes	Yes	No	12.8	3.48	2.39	10	13.7	10.6	253	11	45	1.4	51	0.7	3.3	1.4	144	38	4.3	139	102	9.3	90.837	4.184100418	0	1	41	30	2	1	0
63	Male	27	Yes	Yes	No	Yes	No	5.6	5.76	2.22	8.08	13.2	16.6	184	16	18	0.9	16	1	3.8	1.3	387	42	5	140	106	9.2	98.282	3.63963964	0	0	365	30	4	0	1
91	Female	21.6	No	Yes	No	Yes	Yes	10.8	2.8	0.93	8.54	13.4	8	253	14	21	1.5	32	0.4	3.3	1.2	81	33	4	141	109	8.3	90.07881818	9.182795699	0	1	208	30	2	1	0
75	Male	27.3	Yes	No	No	Yes	No	5.8	4.25	1.41	3.61	13	13.2	155	26	97	0.8	11	0.7	3.9	1.1	447	43	4.3	144	108	9	99.771	2.560283688	0	0	365	30	4	1	1
71	Male	34.1	No	Yes	No	Yes	No	10.8	3.38	0.69	12.83	13.9	10.6	305	13	20	1	49	0.3	2.7	1.4	56	42	3.9	139	102	8.3	81.903	18.5942029	0	1	171	30	1	1	0
80	Male	19.5	No	No	Yes	No	No	10.4	4.9	2.14	14.17	14	14.4	273	15	38	1.4	23	0.7	3.2	2	301	32	4	140	96	9	84.60936364	6.621495327	0	0	365	30	2	1	0
75	Female	38.9	No	Yes	No	Yes	No	7.6	4.19	2.21	8	13.5	12.1	223	23	32	1.1	39	0.9	3.9	1.3	363	43	3.4	140	97	9.5	99.771	3.619909502	0	0	365	30	4	1	1
90	Female	28.5	Yes	Yes	No	Yes	No	8.9	4.47	2.84	5	14.3	13.2	216	52	28	0.7	14	0.9	4	1.3	446	39	3.8	141	101	9.1	101.26	1.76056338	0	0	365	30	4	1	1
44	Male	33.08	Yes	Yes	No	Yes	No	9.5	4.74	2.01	14.28	13.1	14.8	168	26	20	0.8	18	0.5	4.1	1.8	259	47	4.7	136	99	9.6	102.749	7.104477612	0	0	365	30	4	0	1
70	Female	23.675	No	Yes	No	No	Yes	8	3.29	3.57	9.93	14.1	10.4	168	22	28	1	45	0.3	3.9	1.2	496	45	4.3	136	96	8.6	99.771	2.781512605	0	0	365	30	4	1	1
78	Male	24.8	Yes	No	Yes	No	No	5.3	3.93	1.02	5.49	12.1	13.6	106	44	22	1.1	17	0.9	4	1.2	391	35	4	143	107	9	101.26	5.382352941	0	0	365	30	4	1	1
61	Male	36.56666667	No	No	No	Yes	No	5.7	5.45	1.37	3.61	12.7	16.1	193	40	31	1	19	0.5	4.6	1.5	372	44	4.9	142	104	9	110.194	2.635036496	0	0	365	30	4	0	1
63	Male	29	Yes	No	No	Yes	No	7.5	4.07	2.65	9.45	13.4	12.3	153	50	73	0.8	19	1.2	4.4	1.4	340	44	3.6	138	100	8.7	107.216	3.566037736	0	0	365	30	4	0	1
72	Male	29.8	Yes	No	Yes	Yes	No	5	4	2.18	6.06	13.5	12.8	151	32	27	0.8	14	1.4	3.8	1.8	314	47	4.8	135	101	8.5	98.282	2.779816514	0	0	365	30	4	1	1
75	Female	25.3	No	No	No	Yes	No	9.2	3.59	1.51	15.35	13.6	8.5	362	30	22	1.3	50	0.6	3.2	1.2	349	39	4.5	143	108	8.3	89.348	10.16556291	0	0	365	30	2	1	0
62	Male	22.4	No	No	No	No	No	13.6	2.96	1.27	18.44	14.4	11	194.5	43	62	1.6	37	0.4	3.5	1.1	192	38	4.3	137	97	8.3	93.815	14.51968504	0	0	365	30	3	0	0
48	Male	25.1	Yes	No	No	No	No	17.8	3.43	0.71	15.69	13.6	9.8	197	36	39	1.4	21	0.5	2.9	1.1	44	38	4.1	136	106	7.8	84.881	22.09859155	0	0	365	30	2	0	0
54	Male	38.9	Yes	Yes	No	Yes	No	19.3	3.05	1.06	20.32	13.8	9	194.5	10	10	1	19	0.5	2.5	0.7	66	42	4.8	140	107	7.9	78.925	19.16981132	0	0	365	30	1	0	0
80	Female	25.3	No	Yes	No	No	No	8.7	3.36	1.22	6	15.5	9.8	174	16	23	1	56	0.3	3.9	1.5	318	36	4.1	136	96	8.4	99.771	4.918032787	0	0	365	30	4	1	1
71	Female	26.8	No	No	No	Yes	No	13	4.03	2.44	12.95	12.9	12.3	200	17	37	1.3	35	0.4	4	2.9	337	43	4.1	139	102	9.4	101.26	5.307377049	0	0	365	30	4	1	1
74	Male	34.1	Yes	Yes	No	No	No	9.8	5.46	2.44	6.99	15.5	14.9	106	23	121	1.2	15	0.5	3.7	2.2	38	42	4.3	135	99	9	96.793	2.864754098	0	0	365	30	3	1	0
80	Male	23.66	No	No	No	Yes	Yes	8.8	4.73	2.95	16.21	13	12.8	204	14	27	1.1	26	0.7	3.2	1.2	251	46	4.6	140	106	8.2	89.348	5.494915254	0	0	365	30	2	1	0
74	Male	28.1	Yes	Yes	No	No	No	11.2	5.32	1.76	11.65	13.9	14.4	198	18	17	1.1	19	0.6	4.2	1.5	289	36	4.1	137	97	9.4	104.238	6.619318182	0	0	365	30	4	1	1
74	Male	24.3	No	Yes	Yes	No	No	19.4	3.47	0.78	17.65	14.2	11	78	23	28	1.9	26	0.2	2.7	1.4	241	40	5.2	143	110	9.4	81.903	22.62820513	0	0	365	30	1	1	0
59	Male	34.42608696	Yes	No	Yes	Yes	No	16.3	5.42	1.43	13.59	12.5	16.3	215	77	28	1.1	21	0.6	3.8	1.3	290	45	4	138	103	9.3	98.282	9.503496503	0	0	365	30	4	0	1
64	Male	32.38333333	Yes	No	No	Yes	No	13.7	4.09	3.85	17.08	15.7	10.1	303	65	61	0.8	13	0.7	4.4	2.8	62	37	3.9	138	97	9	107.216	4.436363636	0	0	365	30	4	0	1
59	Male	26.46666667	Yes	Yes	No	Yes	No	6	4.3	2.1	4.75	12.5	13.5	182	21	26	1	14	0.9	3.7	1.5	428	48	4.3	142	106	9.4	96.793	2.261904762	0	0	365	30	3	0	0
72	Male	21.45	No	No	No	Yes	No	10.1	4.66	2.03	11.97	11.8	15.1	182	19	24	1.3	20	0.5	3.5	2	385	34	4.1	140	101	9.5	92.7725	5.896551724	0	0	365	30	3	1	0
41	Male	43	No	No	No	Yes	No	9.4	2.09	1.24	7.13	13.4	5.9	212	10	11	1	19	0.4	3.5	1.7	135	39	5.1	142	106	7.5	93.815	5.75	0	0	365	30	3	0	0
42	Male	29.00384615	No	No	No	No	No	15.4	3.47	1.04	13.02	13.6	9.2	254	49	34	1	19	0.6	3.6	1	352	38	4.8	136	90	8.3	95.304	12.51923077	0	0	365	30	3	0	0
49	Female	32.45	No	No	No	No	No	12.3	3.83	0.74	11.33	13.1	10.2	264	10	21	1.1	21	0.3	3.7	2.4	80	30	4.3	137	108	7.8	96.793	15.31081081	0	0	365	30	3	0	0
65	Male	26	No	No	No	Yes	No	8.2	4.79	2.27	12.12	12.4	14.8	214	16	20	0.9	17	0.6	4	1.2	315	33	4.4	138	108	9.1	101.26	5.339207048	0	0	365	30	4	1	1
66	Male	24.7	No	No	No	Yes	No	8.8	5.24	4.17	10.07	16.8	14.1	92	31	21	1.3	35	0.7	3.4	2.6	286	45	4.8	139	102	9.4	92.326	2.414868106	0	0	365	30	3	1	0
44	Male	28.75	No	No	No	No	No	12.3	2.84	1.77	9.68	13.5	7.7	233	27	25	0.9	13	0.4	2.6	1.4	373	41	4	136	101	8.3	80.414	5.468926554	0	0	365	30	1	0	0
87	Male	26.85862069	No	Yes	No	Yes	No	10.8	3.41	2.91	11.81	14	11	213	22	78	1.3	23	0.9	3.5	1.6	392	37	3.9	140	102	8.3	93.815	4.058419244	0	0	365	30	3	1	0
58	Male	21.275	No	No	No	No	Yes	10.4	3.31	3.14	8.75	13.6	9.3	180	22	51	1.4	22	0.5	2.9	3	179	24	3.6	133	96	8.1	83.50679545	2.786624204	0	0	365	30	2	0	0
69	Female	22.95	No	Yes	No	Yes	Yes	9.1	3.41	0.73	7.74	14.6	10.5	121	23	28	1	19	0.5	3.4	2.1	103	29	3.8	135	95	7.5	92.326	10.60273973	0	0	365	30	3	1	0
76	Male	24.32352941	Yes	No	No	Yes	No	8.5	3.67	0.58	11.96	13.2	10.8	187	19	24	1.1	19	0.4	3.6	1.9	445	39	4.4	142	104	9	95.304	20.62068966	0	1	196	30	3	1	0
70	Male	28.1	No	No	No	Yes	No	8	4.38	2.42	12.34	13.2	14.3	266	15	20	0.9	15	0.5	4.5	1.2	399	34	3.9	133	94	9.2	108.705	5.099173554	0	0	365	30	4	1	1
59	Male	36.6	Yes	No	No	Yes	Yes	12.7	4.74	1.25	11.2	15.2	15.7	146	23	28	1.8	19	0.5	2.6	1.5	72	40	5.1	137	100	8.7	80.414	8.96	0	0	365	30	1	0	0
67	Male	33.95	Yes	Yes	No	Yes	No	8.7	5.02	1.35	10.85	14.4	13.9	227	21	25	0.8	20	1.1	4.1	1.1	303	47	4.6	139	101	8.9	102.749	8.037037037	0	0	365	30	4	1	1
62	Male	30.225	Yes	No	No	Yes	Yes	8.8	4.5	1.84	16.13	12.6	15	215	23	28	1.1	19	0.7	3.4	1.9	169	55	4.2	135	101	7.6	92.326	8.766304348	0	0	365	30	3	0	0
56	Male	25.3	No	No	No	No	No	6.8	4.18	2.18	6.62	12.6	12.8	226	46	40	0.9	14	0.5	3.9	2	341	41	4	142	104	8.9	99.771	3.036697248	0	0	365	30	4	0	1
64	Male	25.6	Yes	No	No	No	No	7.8	5.22	1.92	6.72	13.2	15.6	191	40	24	1	11	1	3.9	1.3	192	31	3.8	142	110	8.9	99.771	3.5	0	0	365	30	4	0	1
73	Male	22.34615385	No	No	No	No	No	8.8	3.36	2.74	8.83	15	8.8	164	33	28	1.1	26	1	3.3	1.3	372	44	4.1	132	98	7.9	90.837	3.222627737	0	0	365	30	2	1	0
75	Male	21.9	No	Yes	No	Yes	No	4.4	3.49	1.19	2.01	12.1	10.9	120	30	26	1.2	19	0.9	4	1.5	476	32	3.8	140	105	8.6	101.0704545	1.68907563	0	0	365	30	4	1	1
80	Female	24.01034483	No	No	No	Yes	No	8.1	4.13	0.94	6.4	13.3	12.6	289	25	69	1.6	29	0.3	3.8	1.4	227	40	5.3	131	99	9.3	98.282	6.808510638	0	1	298	30	4	1	1
81	Male	31	Yes	No	No	No	No	10.4	3.9	2.31	7.93	13	12.1	170	16	41	0.8	16	0.5	3.1	1.6	137	36	3.7	140	102	7.3	87.859	3.432900433	0	0	365	30	2	1	0
83	Male	25.4	Yes	No	No	No	No	7.8	4.34	3.33	13.21	13.3	12.8	235	12	14	1.1	19	0.5	3.5	1.8	372	35	3.8	143	105	8.9	93.815	3.966966967	0	0	365	30	3	1	0
76	Female	23.85	No	No	No	Yes	No	7.8	3.91	1.94	4.21	12.8	11.1	183	15	26	0.9	13	0.3	3.5	1.4	430	40	4.4	135	103	8.5	93.815	2.170103093	0	0	365	30	3	1	0
49	Male	23.975	No	No	No	Yes	No	14.8	3.5	2.46	8.83	13.4	11.5	325	22	17	1	17	0.6	2.9	1.6	100	44	3.8	142	106	8.5	84.881	3.589430894	0	0	365	30	2	0	0
60	Male	19.91944444	No	No	No	No	No	8.8	3.5	3.64	2.42	14.6	10	113	58	59	0.8	12	0.3	3.5	1.4	382	41	3.9	141	102	9.3	89.87140152	0.664835165	0	1	233	30	2	0	0
84	Female	23.75	No	Yes	No	No	No	8.8	4.13	1.8	4.14	12.9	11.3	263	17	33	0.6	12	0.3	3.5	1.3	348	31	3.9	141	101	9.4	93.815	2.3	0	0	365	30	3	1	0
54	Male	41.13333333	Yes	No	No	Yes	No	9.2	4.97	1.55	16.95	13.8	14.5	295	23	84	0.8	8	0.6	4.5	0.9	393	42	4.1	139	99	8.9	108.705	10.93548387	0	0	365	30	4	0	1
78	Male	21.36666667	Yes	No	Yes	Yes	No	7.6	4.07	1.36	10.95	13.1	13.3	173	21	26	1.1	19	0.6	3.4	1.8	379	40	4	142	106	9.2	91.12554545	8.051470588	0	0	365	30	2	1	0
73	Female	36.9	No	No	No	No	No	8.7	2.82	2.65	15.1	15.6	8.3	248	12	17	1.7	44	0.4	3.6	1.6	187	46	3.7	142	101	8.8	95.304	5.698113208	0	0	365	30	3	1	0
64	Male	24.175	No	No	No	No	No	9.7	4.46	1.14	8.95	15.1	11.7	296	23	28	1.3	14	0.6	2.7	1.3	136	36	4.3	141	108	8.1	81.903	7.850877193	0	0	365	30	1	0	0
67	Male	32.3	No	Yes	No	Yes	No	8.7	4.45	3.74	4.02	12.9	14	194	25	17	0.9	18	0.5	3.8	1.4	437	49	3.9	138	98	9.6	98.282	1.07486631	0	0	365	30	4	1	1
81	Male	29.5	Yes	No	No	No	No	14.2	4.49	3.75	9.17	14	13	152	17	46	0.9	12	0.8	4	1.5	485	40	4.3	139	104	8.8	101.26	2.445333333	0	0	365	30	4	1	1
74	Male	30.1	No	Yes	No	Yes	Yes	13.8	3.47	1.78	11.28	14	9.7	250	31	28	1.5	53	0.4	2.5	1.4	39	42	4	139	102	8.1	78.925	6.337078652	0	1	297	30	1	1	0
69	Male	23.8	No	Yes	No	Yes	Yes	10	3.21	0.34	8.34	16.7	9.9	153	12	20	1	25	0.3	4.1	1.6	365	46	4.4	137	97	9.2	102.749	24.52941176	0	0	365	30	4	1	1
67	Female	40.4	No	Yes	No	No	No	13.6	3.85	2.57	10.87	12.4	11.7	293	24	16	0.5	14	0.5	3.2	1.3	33	43	3.7	132	96	9.3	89.348	4.229571984	0	1	41	30	2	1	0
87	Male	19.03636364	No	Yes	No	No	No	11.4	3.34	0.85	9.76	13.3	10.3	259	16	13	1.4	32	0.2	2.3	0.8	48	40	4.2	146	102	7.6	70.32956198	11.48235294	0	1	86	30	1	1	0
74	Male	27.9	Yes	Yes	No	Yes	No	10.5	4.22	2.48	10.95	13.4	12.3	150	27	79	1	19	0.7	3.8	1.6	328	38	5.1	142	106	9.2	98.282	4.415322581	0	0	365	30	4	1	1
47	Male	30.8	Yes	Yes	No	Yes	Yes	8.2	4.79	1.6	10.74	12.1	14.3	199	20	78	0.6	9	0.4	3.9	1.8	364	41	3.8	135	102	9	99.771	6.7125	0	0	365	30	4	0	1
57	Female	30.45	No	No	No	Yes	No	9.9	3.84	1.55	8.83	12.6	11.8	338	22	26	0.8	16	0.3	4	3	352	37	4.3	142	102	8.1	101.26	5.696774194	0	0	365	30	4	0	1
58	Male	19.95714286	No	Yes	No	No	No	12	2.72	1.72	11.47	14.7	7.3	194.5	10	15	1	46	0.5	2.4	0.7	79	38	4.8	137	97	8.1	73.56385714	6.668604651	0	0	365	30	1	0	0
84	Female	31.6	No	Yes	No	Yes	No	11.2	3.75	1.19	9.05	12.2	11.7	117	17	68	1.4	34	0.6	3.7	1.3	246	44	4.5	134	101	9.4	96.793	7.605042017	0	0	365	30	3	1	0
65	Male	27	No	Yes	No	No	No	17.7	2.86	3.06	13.49	13.4	8.3	182	23	28	1.2	22	0.5	3.2	2.1	443	46	4	142	103	8.9	89.348	4.408496732	0	0	365	30	2	1	0
83	Female	34.4	No	No	No	Yes	No	6.8	3.86	0.83	5.16	15.5	11.5	147	18	28	1.3	20	0.9	3.7	1.3	384	44	4.6	137	100	8.8	96.793	6.21686747	0	1	87	30	3	1	0
50	Female	29	No	No	No	No	No	14.4	2.61	1.67	8.6	12.8	7.7	137	11	25	1.7	20	0.7	3	1.2	167	26	4.1	139	99	8.2	86.37	5.149700599	0	0	365	30	2	0	0
83	Female	31.9	No	Yes	No	Yes	No	10.7	3.09	0.91	8.39	13.6	9.2	207	10	19	1	19	0.3	3	1.9	31	52	4	138	100	8.2	86.37	9.21978022	0	0	365	30	2	1	0
79	Male	26.2	No	No	No	Yes	No	12	2.99	3.18	10.27	13.8	9.3	333	29	36	1	17	0.5	4.1	1.2	318	42	4.4	144	106	9.1	102.749	3.229559748	0	0	365	30	4	1	1
81	Male	20.96666667	No	No	No	No	No	7.1	4.9	3.43	8.85	13.6	14.7	249	25	26	1.1	17	0.8	3.6	1.7	79	33	4.1	140	104	9.5	93.34536364	2.580174927	0	0	365	30	3	1	0
49	Male	28.1	Yes	Yes	No	Yes	No	8.1	4.99	0.97	10.32	12.8	14.3	241	34	27	1.4	19	0.4	4.3	1.3	475	36	4.3	137	99	9.8	105.727	10.63917526	0	0	365	30	4	0	1
68	Male	28	No	No	No	No	No	8.9	4.43	0.78	6.61	13	12.8	106	18	24	1.9	23	0.5	3.3	1.7	76	38	4.2	138	104	8.6	90.837	8.474358974	0	0	365	30	2	1	0
83	Female	24.95	Yes	Yes	No	Yes	No	8.1	3.84	2.33	4.53	12.5	11.5	199	32	39	0.6	19	0.3	3.9	1.3	292	33	3.9	139	104	8.6	99.771	1.944206009	0	0	365	30	4	1	1
60	Male	21.8	No	No	No	Yes	No	7.4	4.41	2.63	3.8	12	13.9	155	22	22	0.8	19	1.6	4.3	1.1	304	39	3.8	138	104	7.5	105.3479091	1.44486692	0	0	365	30	4	0	1
68	Male	30.4	Yes	No	No	Yes	No	11	4.17	2.74	15.95	11.6	14	230	32	81	0.8	13	0.8	3.7	1.5	392	38	4.4	139	102	9.1	96.793	5.821167883	0	0	365	30	3	1	0
61	Male	27.4	No	No	No	Yes	No	6.5	2.84	1.28	4.77	12.5	10	163	18	16	1	19	0.4	4.7	1.7	63	48	5.4	140	92	8.2	111.683	3.7265625	0	0	365	30	4	0	1
68	Male	24.94	No	No	No	Yes	No	15.4	3.82	1.65	7.42	11.6	11.2	193	39	47	1.1	17	1.5	3	1.3	246	38	3.8	131	97	8.4	86.37	4.496969697	0	0	365	30	2	1	0
44	Male	25	No	No	No	Yes	No	12.2	5.08	3.31	8.83	14.6	15.1	296	57	49	1	20	0.3	4.1	1.4	440	44	4.6	145	103	8.1	102.749	2.667673716	0	0	365	30	4	0	1
75	Male	23.02222222	Yes	Yes	No	Yes	Yes	7.5	4.41	1.69	12.18	13.5	13.4	198	13	23	0.8	10	0.5	4.4	1.1	276	45	3.9	140	104	9	107.216	7.207100592	0	0	365	30	4	1	1
82	Female	26.9	Yes	No	No	Yes	No	5.6	3.09	1.9	5.61	14.4	9.1	201	17	29	1	11	0.7	3.5	1.2	403	36	4.3	143	106	9.2	93.815	2.952631579	0	0	365	30	3	1	0
66	Male	28	No	Yes	No	No	No	7.7	5.08	1.5	16.81	13.6	14.5	220	17	19	1.1	19	0.9	3.9	0.7	347	45	3.8	140	105	9.3	99.771	11.20666667	0	0	365	30	4	1	1
42	Female	27.9	No	Yes	No	No	No	8.8	4.26	3.2	8.83	14.7	12.4	42	70	113	0.9	31	1.1	2.4	1.4	44	46	4.1	132	101	7.6	77.436	2.759375	0	0	365	30	1	0	0
73	Male	34.6	No	Yes	No	Yes	No	8.2	4.39	1.59	8.63	14	11.7	199	15	10	1.3	15	1.1	3.7	1.4	33	40	4.8	145	106	8.2	96.793	5.427672956	0	0	365	30	3	1	0
70	Male	28.2	Yes	No	No	Yes	No	5.9	4.48	2.35	8.15	11.2	14.6	143	18	23	0.8	19	0.6	3.7	2	386	40	4.1	141	106	7.8	96.793	3.468085106	0	0	365	30	3	1	0
76	Male	28.9	Yes	Yes	No	Yes	No	7.8	4.06	0.7	7.39	12.6	12.8	199	17	19	1	14	0.6	3.3	1.7	218	45	4	137	104	8.6	90.837	10.55714286	0	0	365	30	2	1	0
86	Male	25.1	No	No	No	No	Yes	6.6	4.06	0.94	5.77	14.9	11.7	192	19	17	2	56	0.5	3.4	1.3	102	55	4.5	143	103	9.2	92.326	6.138297872	0	1	56	30	3	1	0
76	Male	34.23333333	Yes	No	No	Yes	No	7	5.27	2.01	4.14	15.3	14.8	180	27	25	1	27	0.4	4	1.6	392	50	4.7	143	105	9.8	101.26	2.059701493	0	0	365	30	4	1	1
67	Male	31.5	Yes	No	No	Yes	No	6.4	4.37	1.74	9.5	13.2	14.6	127	36	37	0.7	11	0.7	3.9	1.7	340	42	4	141	104	9.2	99.771	5.459770115	0	0	365	30	4	1	1
71	Male	32.4	Yes	Yes	No	No	Yes	8.3	4.3	2.11	8.74	12.8	12.7	194	21	53	1.2	16	0.3	3.7	1.3	355	40	4.5	140	98	8	96.793	4.142180095	0	0	365	30	3	1	0
74	Female	31	No	Yes	No	Yes	No	8.4	4.09	1.14	6.31	15	11.8	181	17	56	1.7	35	1.4	3.3	0.7	106	43	5	137	102	8.8	90.837	5.535087719	0	0	365	30	2	1	0
66	Female	28.08	Yes	No	No	Yes	No	5.8	4.68	2.15	4.74	14.6	13.3	215	12	25	0.9	14	0.4	3.8	1.2	383	39	4	142	105	10.1	98.282	2.204651163	0	0	365	30	4	1	1
62	Male	26.7	No	No	No	Yes	No	6.7	4.66	1.55	8.32	11.7	14.8	164	19	21	0.8	12	1.2	4.2	2.1	343	47	3.5	139	101	8.6	104.238	5.367741935	0	0	365	30	4	0	1
59	Male	30.3	Yes	Yes	No	No	No	10.4	4.57	3.61	8.93	12.6	13.8	222	27	30	1	11	0.5	4.2	1.3	324	42	4.1	137	99	9.3	104.238	2.473684211	0	0	365	30	4	0	1
56	Male	23	No	No	No	Yes	No	9	5.2	2.29	6.46	13	14.2	208	15	20	1.1	15	1	4.5	1.6	365	38	4.2	137	102	9	108.705	2.820960699	0	0	365	30	4	0	1
77	Female	21.6	Yes	No	No	No	No	3.2	3.76	0.54	2.87	13.2	11.2	162	14	44	0.8	10	0.5	3.8	0.5	359	33	3.8	138	105	8.8	97.52381818	5.314814815	0	0	365	30	3	1	0
63	Male	31.5	No	Yes	No	No	No	9.2	5.02	1.59	9.48	13.2	13.6	243	14	14	1.3	30	0.6	3.5	0.8	150	50	4.1	136	98	8	93.815	5.962264151	0	0	365	30	3	0	0
74	Male	29.325	Yes	No	No	No	No	13.2	2.34	1.53	11.04	14.6	7.1	330	38	24	0.8	54	0.3	3.3	1.5	283	52	4.3	139	104	8.6	90.837	7.215686275	0	0	365	30	2	1	0
56	Female	31.32941176	No	No	No	No	No	8.8	2.4	1.55	19.99	13.6	7.9	100	57	113	0.9	39	0.5	3.7	1.3	46	45	3.9	142	109	7.8	96.793	12.89677419	0	0	365	30	3	0	0
75	Male	32	No	Yes	No	Yes	No	8.6	3.94	1.53	9.9	15.3	11.1	203	38	20	1	19	0.4	3.7	0.8	403	37	3.7	146	108	8.1	96.793	6.470588235	0	0	365	30	3	1	0
70	Male	32.3	No	Yes	No	No	No	8.8	2.96	1.2	17.31	14.6	9.4	169	23	28	2	40	1.5	2.6	2.1	138	35	4.6	130	101	7.6	80.414	14.425	0	0	365	30	1	1	0
72	Male	27.38333333	Yes	Yes	No	Yes	No	7.4	5.1	1.55	7.08	15.5	10.7	122	31	27	0.7	12	0.6	4.4	1.3	332	40	4	140	103	8.3	107.216	4.567741935	0	0	365	30	4	1	1
39	Male	36	No	No	No	No	No	9.8	4.48	2.04	15.53	12.5	13.5	278	52	42	0.9	8	0.6	4.2	1.1	304	39	3.9	134	101	8.4	104.238	7.612745098	0	0	365	30	4	0	1
82	Female	28.1	No	No	No	Yes	No	9	3.22	1.06	6.9	12.4	11.7	132	24	71	0.9	17	1.2	4	0.8	432	42	3.9	136	104	9.2	101.26	6.509433962	0	0	365	30	4	1	1
92	Male	25.44285714	No	No	No	Yes	No	12.6	3.03	0.61	10.99	13.1	9.6	268	15	25	1	19	0.3	3.2	1.8	30	35	5.3	143	103	7.7	89.348	18.01639344	0	0	365	30	2	1	0
68	Male	39.9	No	Yes	No	No	Yes	8.8	3.38	0.94	17.58	17.5	9.8	269	8	19	1	47	1.3	1.6	2	66	39	4.9	130	91	9.2	65.524	18.70212766	1	1	29	29	1	1	0
80	Female	39	No	No	No	Yes	No	15.2	4.19	0.56	19.03	14.4	12.5	173	21	31	1.4	35	0.5	2.6	1.9	94	25	3.9	137	101	8.1	80.414	33.98214286	1	1	29	29	1	1	0
43	Male	27.4	No	Yes	No	No	No	8.8	2.69	1.48	8.83	14.7	7.9	111	39	41	1	56	1.3	1.5	1.4	77	41	3.6	139	103	7.7	64.035	5.966216216	1	1	28	28	1	0	0
86	Male	31.1	No	Yes	Yes	Yes	No	12	3.58	2.18	12.26	13.7	10.8	213	20	41	1.5	24	0.5	3.9	0.9	261	37	4.2	137	104	8.9	99.771	5.623853211	1	1	27	27	4	1	1
75	Male	42.2	No	Yes	No	Yes	No	10.5	3.54	0.34	17.05	16.4	9.2	198	7	15	1	51	0.7	3.4	2.1	48	42	3.9	142	100	8.5	92.326	50.14705882	1	1	26	26	3	1	0
84	Male	25.5	Yes	No	No	Yes	No	12.2	3.74	1.38	9.53	13.2	10.7	159	41	28	0.9	17	1	3.4	1	399	33	3.9	134	102	8.2	92.326	6.905797101	1	1	26	26	3	1	0
88	Male	22.1	No	No	No	No	Yes	2.3	2.61	1.15	0.37	13.6	8.5	60	15	11	1	20	0.3	3	0.8	118	40	4.4	147	109	8	86.37	0.32173913	1	1	25	25	2	1	0
91	Male	23.9	No	No	No	Yes	No	9.9	4.63	1.23	7.29	13.4	13.5	240	28	22	1.2	46	0.8	3.7	1.9	117	49	4.4	146	106	9.1	96.793	5.926829268	1	1	24	24	3	1	0
81	Male	18.4	No	No	No	No	Yes	11.7	3.1	1.71	8.8	13.9	9.6	361	11	17	0.8	31	0.3	2.1	1.2	187	51	3.7	147	107	8.5	66.14536364	5.14619883	1	1	24	24	1	1	0
70	Female	45	No	Yes	No	Yes	No	7.2	3.32	1.62	4.83	16.5	8	347	7	18	0.9	15	0.3	3.9	2.1	99	48	3.6	137	97	9.9	99.771	2.981481481	1	1	24	24	4	1	1
83	Female	26.85	No	No	No	Yes	No	13	4.6	1.3	15.58	14.6	14	163	43	28	1.8	54	0.9	3.9	1.5	300	30	3.4	138	99	9.2	99.771	11.98461538	1	1	23	23	4	1	1
56	Male	32.9	No	Yes	No	No	No	11.8	5.03	2.14	16.34	12.4	14.9	197	53	30	0.9	26	0.7	3.1	2.4	329	43	4	134	99	8.2	87.859	7.635514019	1	1	23	23	2	0	0
87	Male	22.9	No	No	No	No	No	5.5	3.53	0.11	4.46	13.6	9.7	129	40	36	1.2	19	0.5	3.2	1.3	41	34	4.5	136	103	8.4	89.348	40.54545455	1	1	23	23	2	1	0
62	Male	24.8	No	Yes	No	Yes	No	5.2	3.13	1.45	3.71	13.8	8.7	122	49	43	1.8	32	0.2	3.4	1.1	300	39	4.4	139	102	8.7	92.326	2.55862069	1	1	22	22	3	0	0
63	Male	26.33333333	No	No	No	Yes	No	12.6	3.76	1.23	10.14	13.2	10.9	178	23	28	1.1	19	0.5	3.3	1.4	55	33	3.9	136	99	8.6	90.837	8.243902439	1	1	22	22	2	0	0
85	Female	34.525	No	Yes	No	Yes	No	9.4	4.56	0.82	8.77	12.2	13	294	21	69	2.2	19	0.3	2.7	1.4	45	30	4.8	135	99	8.7	81.903	10.69512195	1	1	20	20	1	1	0
65	Female	34.5	No	Yes	No	No	No	13	2.82	0.9	14.01	16.1	6.9	194.5	9	14	1	47	0.5	2.1	1	346	34	5.2	133	90	8.2	72.969	15.56666667	1	1	19	19	1	1	0
48	Male	43	No	Yes	No	No	No	15.8	3.14	0.16	15.48	16.5	9.7	330	27	68	1	19	0.2	3.6	2.4	37	45	4.1	130	102	10.3	95.304	96.75	1	1	19	19	3	0	0
69	Male	23.85	No	No	No	Yes	No	6.6	4.02	1.3	9.9	15.5	12.4	106	32	103	1.2	43	0.9	3	1.5	211	44	4	143	99	8.9	86.37	7.615384615	1	1	19	19	2	1	0
77	Male	28.1	No	Yes	No	Yes	Yes	10.5	4.47	2.02	7.34	15.5	12.8	210	13	23	1	26	0.2	4.5	1.4	46	44	4	140	98	10.2	108.705	3.633663366	1	1	19	19	4	1	1
89	Male	26.3	No	Yes	No	Yes	No	5.5	3.15	0.52	9.17	14.4	9.7	176	22	42	1.2	30	0.9	2.8	1	148	34	3.3	129	95	7.8	83.392	17.63461538	1	1	19	19	2	1	0
71	Male	19.3	Yes	Yes	No	No	No	6.6	2.83	1.47	3.86	15.4	7.5	267	17	17	0.9	17	0.3	3.6	1.8	109	40	4.5	141	105	9	90.18627273	2.62585034	1	1	19	19	2	1	0
63	Male	38	Yes	Yes	No	Yes	No	8.7	2.76	0.63	7.19	15.9	8.7	92	23	50	0.8	15	0.7	2.3	1.6	32	30	3.7	130	93	7.5	75.947	11.41269841	1	1	19	19	1	0	0
67	Female	28.8	Yes	No	No	Yes	No	8.1	3.55	1.01	13.22	13.2	10.1	91	13	34	0.9	17	1	2.3	2.1	156	28	4.1	135	103	7.9	75.947	13.08910891	1	1	19	19	1	1	0
73	Male	20.4	No	No	No	Yes	No	5.8	3.06	0.34	12.56	13	10	160	7	13	1.3	15	0.4	3	1.3	97	44	4.6	136	104	8.7	83.33727273	36.94117647	1	1	19	19	2	1	0
91	Female	26.3	No	No	Yes	No	No	12.5	4.13	1.15	9.87	14.3	12.6	171	23	52	2	19	0.5	3.3	1.8	42	44	4	138	100	8.1	90.837	8.582608696	1	1	18	18	2	1	0
67	Male	39.15	Yes	No	No	Yes	No	8.8	4.89	1.55	11.53	16.6	12.6	184	23	28	1	14	0.6	2.3	1.8	209	44	5.4	140	106	7.8	75.947	7.438709677	1	1	18	18	1	1	0
69	Female	31.2	No	No	No	No	Yes	10.5	3.23	1.71	7.38	14.6	10	226	22	28	1.3	48	0.5	3.6	1.4	75	28	4.8	146	108	10.2	95.304	4.315789474	1	1	17	17	3	1	0
79	Male	33.3	No	No	No	Yes	No	5.1	2.95	1.68	2.81	13.6	8.6	62	76	124	1	19	1.1	1.7	1.1	89	41	4.9	139	113	9.9	67.013	1.672619048	1	1	17	17	1	1	0
80	Male	32.3	No	Yes	No	Yes	No	7.1	3.31	0.79	5.19	15.9	10.6	130	31	26	1.9	19	1.4	3.5	1.2	99	36	3.5	140	103	9.3	93.815	6.569620253	1	1	16	16	3	1	0
84	Female	26.45	No	No	Yes	Yes	No	3.8	3.57	1.4	2.57	14.3	10.3	125	28	30	0.9	20	0.7	4	1.7	82	39	3.9	146	101	9.3	101.26	1.835714286	1	1	16	16	4	1	1
58	Male	30.9	No	No	No	No	Yes	15.9	2.5	0.52	11.33	13.6	7.7	82	67	55	2	19	0.5	1.7	2.1	128	38	5.2	133	101	7.2	67.013	21.78846154	1	1	16	16	1	0	0
77	Male	15.8	No	No	No	No	Yes	9.5	3.31	0.37	8.41	13.3	10.2	142	16	36	1.1	28	0.4	3.5	1.4	76	39	3.8	142	109	8.7	82.06318182	22.72972973	1	1	15	15	2	1	0
66	Male	29.85	Yes	No	No	Yes	No	12.8	3	1.18	8.09	17.2	10.4	79	23	28	1.8	19	0.5	2.5	1.4	57	28	4.1	137	104	8.1	78.925	6.855932203	1	1	14	14	1	1	0
75	Male	22.95	No	Yes	No	No	No	7.8	3.87	1.52	4.91	14.3	12.9	53	23	28	2	46	0.5	3.9	1.9	116	34	4.2	136	103	8.6	99.771	3.230263158	1	1	13	13	4	1	1
89	Male	34.1	No	No	No	No	No	7.2	4.43	0.75	5.63	13.5	13.6	184	53	28	1	22	0.9	3.9	1.8	241	48	4.2	137	101	9.7	99.771	7.506666667	1	1	13	13	4	1	1
85	Male	29	No	No	Yes	Yes	No	9.8	3.01	1.08	12.05	13.2	9.4	194.5	23	47	1.3	29	0.7	3.5	1.5	308	38	4.4	134	92	9.4	93.815	11.15740741	1	1	13	13	3	1	0
64	Female	43.6	Yes	No	No	Yes	No	12.6	3.29	1.61	12.56	14.2	9.8	291	15	24	0.7	16	0.9	3.2	2.6	204	43	4.3	140	103	8.1	89.348	7.801242236	1	1	12	12	2	0	0
82	Male	29.4	No	Yes	No	Yes	No	16.8	3.98	0.5	15.07	14.5	11.4	166	20	26	1.1	49	0.9	2.9	2	36	40	3.2	142	102	8.6	84.881	30.14	1	1	12	12	2	1	0
92	Male	25.7	No	No	Yes	Yes	No	18.8	3.28	1.21	13.72	14.7	9.8	284	25	28	1	19	0.8	3.6	1.9	30	40	5	144	104	8.7	95.304	11.33884298	1	1	11	11	3	1	0
68	Male	37.2	No	No	No	Yes	Yes	8.9	4.23	2.08	8.83	12.9	13.6	213	21	20	0.9	9	0.8	4.2	2.2	205	47	4.3	141	102	9.2	104.238	4.245192308	1	1	11	11	4	1	1
88	Female	25.1	No	No	No	Yes	No	7.7	3.91	2.87	15.58	13.8	12.5	80	36	28	0.6	8	0.7	2.4	1.5	29	35	4	139	100	7.8	77.436	5.428571429	1	1	11	11	1	1	0
80	Female	30.2	No	Yes	No	Yes	No	4.1	4.75	0.43	3.66	13.6	11.7	71	32	28	0.5	22	0.5	2.5	1.8	69	41	3.8	141	103	8.1	78.925	8.511627907	1	1	10	10	1	1	0
81	Male	31.675	No	No	No	No	No	15.5	5.42	0.88	13.34	17.4	14	140	23	28	1.5	27	0.9	3.4	1.6	378	36	4.6	138	101	8.6	92.326	15.15909091	1	1	10	10	3	1	0
89	Male	27.7	No	No	No	Yes	No	7	3.7	1.03	11.43	14.7	11.2	171	28	31	2.1	33	0.9	3.8	2.7	47	41	4.5	140	102	9.2	98.282	11.09708738	1	1	9	9	4	1	1
82	Female	37.6	No	No	No	Yes	Yes	10.7	3.52	2.17	16.61	17.1	10.6	194.5	24	16	1.2	27	0.7	3	1.4	93	40	3.5	139	98	8	86.37	7.65437788	1	1	9	9	2	1	0
74	Male	36.4	No	Yes	No	Yes	Yes	6.8	3.6	0.28	6.62	14.6	11.4	116	26	54	1	50	0.7	3.4	1.8	38	36	4.1	134	96	8.3	92.326	23.64285714	1	1	8	8	3	1	0
92	Male	22.4	No	Yes	No	Yes	Yes	8.2	3.87	0.41	15.59	12.9	11.9	174	21	23	1.3	35	0.2	3.6	1.6	61	42	4.7	145	106	8.7	95.304	38.02439024	1	1	8	8	3	1	0
83	Female	23.93333333	Yes	Yes	No	Yes	No	13.3	5.06	0.62	16.86	13.1	13.2	194.5	8	39	1.2	22	0.3	3.4	1.5	28	46	4.2	137	98	8.2	92.326	27.19354839	1	1	8	8	3	1	0
83	Male	23.5	Yes	Yes	No	No	No	2.2	1.95	0.17	1.63	13.6	7.7	151	11	26	1.2	21	0.5	3.7	1.6	197	27	4.2	139	105	8.8	96.793	9.588235294	1	1	8	8	3	1	0
78	Female	30.9	Yes	No	No	No	No	3.1	3.51	0.73	2.18	16.3	10.1	53	26	65	1.3	50	1.3	2.1	2	32	40	5.2	139	99	8.6	72.969	2.98630137	1	1	7	7	1	1	0
87	Male	24.2	No	No	No	Yes	No	15.7	4.58	0.84	14.07	13.2	13.8	183	23	119	1.8	55	0.5	3.4	2.5	37	44	3.9	140	97	8.5	92.326	16.75	1	1	6	6	3	1	0
78	Male	34.7	No	Yes	No	Yes	No	8.2	3.2	2.33	7.73	14.6	9.6	120	18	89	1	40	0.6	4.2	1.3	117	41	4.5	134	93	8	104.238	3.317596567	1	1	6	6	4	1	1
88	Male	23.3	No	Yes	No	Yes	No	12.6	2.46	0.77	10.58	15.5	8.5	154	33	45	1	19	0.5	2.4	1.7	70	38	5	138	98	8.5	77.436	13.74025974	1	1	6	6	1	1	0
92	Male	22	No	No	No	No	No	8.8	5.07	1.18	8.83	14.7	16.5	194.5	29	33	1	19	0.6	2.4	1.4	61	31	3.6	140	107	8.8	77.436	7.483050847	1	1	6	6	1	1	0
91	Female	25.68	No	No	No	Yes	No	9.9	3.6	1.37	8.88	15.7	9.3	334	12	54	1.4	29	0.5	3.7	1.4	76	33	4.2	134	96	9.3	96.793	6.481751825	1	1	6	6	3	1	0
80	Female	26	No	No	No	No	No	1.5	3.56	0.45	0.87	15.5	11.2	74	23	28	1	43	0.5	3	1.4	49	40	4	138	104	7.2	86.37	1.933333333	1	1	5	5	2	1	0
75	Female	23.36666667	No	Yes	No	No	Yes	10.5	2.53	0.86	4.88	13.6	8.4	159	39	47	1.5	47	0.6	3.3	1.1	40	45	5.1	134	97	9.2	90.837	5.674418605	1	1	5	5	2	1	0
88	Female	16.2	No	No	No	Yes	Yes	13.3	4.62	0.39	11.36	14.6	13.3	194.5	17	13	1	38	0.8	3.2	1.7	73	54	4	138	100	7.3	78.35436364	29.12820513	1	1	4	4	1	1	0
89	Male	21	No	No	Yes	No	No	4.6	2.88	0.18	1.58	17.6	9	133	6	11	1	26	0.9	3.4	2	44	45	4.4	142	105	8.8	90.43054545	8.777777778	1	1	4	4	2	1	0
79	Male	24.725	Yes	Yes	No	Yes	Yes	8.3	3.96	1.56	5.56	13.2	10.7	343	20	67	1.3	25	0.5	3.4	1.4	70	43	4.8	134	100	8.9	92.326	3.564102564	1	1	4	4	3	1	0
78	Male	30.3	Yes	Yes	No	Yes	No	16.5	3.79	0.58	14.47	14	11.3	194.5	7	13	1.3	17	0.2	2.8	1.4	57	41	4.6	144	108	8	83.392	24.94827586	1	1	4	4	2	1	0
72	Male	27.48888889	No	Yes	No	No	Yes	7.5	4.01	1.75	8.83	14.2	10.5	187	11	14	0.9	17	0.5	1.9	1.4	159	42	4.3	139	96	8.5	69.991	5.045714286	1	1	3	3	1	1	0
91	Female	28.17941176	No	Yes	No	No	No	5.2	2.62	0.8	3.75	14.7	7.7	209	23	28	2	39	0.3	4	1.4	91	27	5	141	106	8.9	101.26	4.6875	1	1	2	2	4	1	1
72	Male	32.3	Yes	No	Yes	No	No	7.6	4.53	1.42	5.22	14.3	11.9	188	48	34	1.2	35	0.9	3.4	1.6	161	41	3.1	137	100	8.7	92.326	3.676056338	1	1	2	2	3	1	0
59	Female	32.25	No	No	No	Yes	No	17.4	4.29	0.87	15.54	16.9	11.3	194.5	57	28	1.2	12	1.3	3.1	1.4	31	46	3.3	136	96	8.3	87.859	17.86206897	1	1	2	2	2	0	0
91	Female	25	Yes	No	No	No	No	8.8	3.36	1.62	8.83	13.2	10.7	151	16	65	1.4	30	0.6	2.9	1.7	52	40	3.2	138	101	8.9	84.881	5.450617284	1	1	2	2	2	1	0
58	Female	40.3	No	No	No	No	Yes	13.5	3.64	0.81	11.61	14.5	11.8	109	44	28	1	44	0.5	2.4	1.4	52	39	4.1	139	97	7.1	77.436	14.33333333	1	1	1	1	1	0	0
76	Female	26.8	No	No	Yes	No	No	19.5	3.13	1	15.24	12.5	10	236	39	28	1.5	18	0.3	2.5	1.3	43	29	3.6	131	100	7.8	78.925	15.24	1	1	1	1	1	1	0
84	Male	28.2	No	No	No	No	No	8.8	3.74	1.69	20	17.6	9.5	141	23	28	1	19	0.5	3	1.4	49	29	4.1	138	92	7.8	86.37	11.83431953	1	1	1	1	2	1	0
91	Male	23.6	No	No	Yes	Yes	No	9.2	3.09	0.9	7.26	14	9.6	169	23	59	1.1	41	0.7	3.1	1.4	48	48	3.9	145	109	8.4	87.859	8.066666667	1	1	1	1	2	1	0
